# Supplementary material for: Visual assessment of interactions among resuscitation activity factors in out-of-hospital cardiopulmonary arrest using a machine learning model
Source: PLoS One. 2022 Sep 6;17(9):e0273787. doi: 10.1371/journal.pone.0273787 (PMC9447882; doi:10.1371/journal.pone.0273787)
Supplement: S1 Table — (XLSX) [file pone.0273787.s003.xlsx]

## Sheet: S1_Table
Age	Sex (Male)	Guideline 2010	Month of occurrence	Witnessed arrest	Type of witness	Bystander CPR	Bystander compressions only	Bystander compressions and ventilations	AED use by bystander	EMS with emergency lifesaver	EMS with medical doctor	First monitored rhythm	Defibrillation	Time from contact to first defibrillation (minute)	Frequency of prehospital defibrillation	Routes of medication administration	Adrenaline	Frequency of prehospital adrenaline	Time from contact with patients by EMS to adrenalin (minute)	Advanced airway management	Time from call to contact with patients by EMS (minute)	Time from contact by EMS to hospital arrival (minute)	ROSC during transport	CPC 1 or 2
65	1	1	2	0	0	0	0	0	0	1	0	2	1	35	1	1	1	1	32	1	7	37	0	0
68	1	0	5	0	0	1	1	0	0	1	0	1	1	2	3	1	1	4	32	1	8	40	0	0
76	0	1	12	0	0	1	1	0	0	1	0	4	0	NULL	0	1	1	2	32	1	3	46	0	0
79	1	1	1	0	0	0	0	0	0	1	0	4	0	NULL	0	1	1	4	32	1	45	70	0	0
78	1	1	1	0	0	0	0	0	0	1	0	4	0	NULL	0	1	1	1	32	1	10	40	0	0
83	0	1	4	1	1	0	0	0	0	1	0	4	0	NULL	0	1	1	1	32	1	10	66	1	0
79	1	1	5	1	7	0	0	0	0	1	0	3	0	NULL	0	1	1	1	32	1	9	46	0	0
79	0	1	9	0	0	1	1	1	2	1	0	4	0	NULL	0	1	1	2	32	1	12	47	0	0
73	1	1	10	1	8	0	0	0	0	1	0	4	0	NULL	0	1	1	2	32	1	10	68	0	0
95	1	1	3	1	5	1	1	0	0	0	0	4	0	NULL	0	1	1	1	32	1	10	55	0	0
84	1	1	3	0	0	0	0	0	0	1	0	4	0	NULL	0	1	1	2	32	1	20	72	0	0
62	1	1	4	0	0	0	0	0	0	1	0	4	0	NULL	0	1	1	1	32	1	15	46	0	0
79	1	1	9	0	0	1	1	0	0	1	0	4	0	NULL	0	1	1	1	32	1	7	62	0	0
74	0	1	11	1	5	1	1	0	0	1	0	4	0	NULL	0	1	1	1	32	1	14	45	0	0
88	0	1	3	0	0	0	0	0	0	1	0	3	0	NULL	0	1	1	1	32	1	12	41	0	0
65	1	1	7	0	0	1	1	0	0	1	0	4	0	NULL	0	1	1	1	32	1	8	38	0	0
96	0	1	12	1	1	0	0	0	0	1	0	4	0	NULL	0	1	1	3	32	1	4	57	0	0
71	1	0	3	1	7	0	0	0	0	1	0	3	0	NULL	0	1	1	2	32	1	5	43	0	0
78	1	0	1	0	0	0	0	0	0	1	0	4	0	NULL	0	1	1	1	32	1	8	42	0	0
85	1	0	12	0	0	0	0	0	0	1	0	3	0	NULL	0	1	1	2	32	1	10	42	0	0
73	0	0	12	1	8	0	0	0	0	1	0	5	0	NULL	0	1	1	2	32	1	6	44	0	0
83	0	0	2	0	0	0	0	0	0	1	0	4	0	NULL	0	1	1	1	32	1	14	71	0	0
62	1	0	1	1	8	0	0	0	0	1	0	1	1	20	2	1	1	1	33	1	8	45	0	1
63	1	1	8	0	0	0	0	0	0	1	0	1	1	3	1	1	1	1	33	1	11	37	0	0
47	1	1	3	0	0	0	0	0	0	1	0	4	0	NULL	0	1	1	1	33	1	18	47	0	0
49	1	1	4	1	3	1	1	0	0	1	0	4	0	NULL	0	1	1	2	33	1	8	59	0	0
87	0	1	10	0	0	1	1	0	0	1	0	4	0	NULL	0	1	1	1	33	1	12	46	0	0
78	1	1	1	0	0	1	1	0	0	1	0	4	0	NULL	0	1	1	1	33	1	7	43	0	0
93	0	0	3	1	1	0	0	0	0	1	0	4	0	NULL	0	1	1	1	33	1	8	38	0	0
93	1	0	5	1	5	0	0	0	0	1	0	3	0	NULL	0	1	1	1	33	1	8	82	1	0
85	1	0	1	0	0	0	0	0	0	1	0	4	0	NULL	0	1	1	3	33	1	12	64	0	0
69	1	0	11	0	0	0	0	0	0	1	0	4	0	NULL	0	1	1	3	33	1	1	48	0	0
89	0	0	11	0	0	1	1	0	0	1	0	4	0	NULL	0	1	1	2	33	1	6	43	0	0
55	1	0	7	1	3	1	1	0	0	1	0	3	0	NULL	0	1	1	3	33	1	13	37	0	0
49	1	0	9	0	0	0	0	0	0	1	0	4	0	NULL	0	1	1	1	33	0	8	51	0	0
87	0	0	10	0	0	1	1	1	0	1	0	4	0	NULL	0	1	1	1	33	1	18	56	0	0
22	0	1	5	0	0	0	0	0	0	1	0	4	0	NULL	0	1	1	1	34	1	6	38	0	0
90	0	1	5	1	1	0	0	0	0	1	0	4	0	NULL	0	1	1	2	34	1	11	73	0	0
80	1	1	12	1	1	1	1	0	0	1	0	3	0	NULL	0	1	1	1	34	1	9	37	0	0
40	0	0	10	1	8	0	0	0	0	1	0	5	0	NULL	0	1	1	1	34	1	10	37	0	0
95	0	0	12	0	0	0	0	0	0	1	0	3	0	NULL	0	1	1	1	34	1	10	39	0	0
63	1	0	5	0	0	0	0	0	0	1	0	4	0	NULL	0	1	1	3	34	1	13	83	0	0
69	1	1	1	0	0	0	0	0	0	1	0	4	0	NULL	0	1	1	3	35	1	17	59	0	0
71	1	1	12	1	1	0	0	0	0	1	0	4	0	NULL	0	1	1	1	35	1	10	39	0	0
90	0	1	4	0	0	1	1	0	0	1	0	4	0	NULL	0	1	1	2	35	1	7	45	0	0
78	1	1	9	0	0	1	1	0	0	1	0	4	0	NULL	0	1	1	1	35	1	26	60	0	0
98	0	1	5	1	1	1	1	1	0	1	0	4	0	NULL	0	1	1	2	35	1	23	74	0	0
69	0	0	1	0	0	0	0	0	0	1	0	3	0	NULL	0	1	1	1	35	1	7	47	0	0
64	1	1	11	1	8	0	0	0	0	1	0	5	1	19	1	1	1	1	36	1	6	47	1	1
80	1	1	1	1	1	1	1	0	0	0	0	1	1	20	1	1	1	2	36	1	6	58	0	0
80	0	1	1	0	0	0	0	0	0	1	0	4	0	NULL	0	1	1	1	36	1	7	46	0	0
73	0	1	1	1	1	1	1	0	0	1	1	4	0	NULL	0	0	1	1	36	1	8	38	0	0
91	0	1	2	0	0	0	0	0	0	1	0	4	0	NULL	0	1	1	1	36	1	18	39	0	0
95	0	1	9	0	0	1	1	0	0	1	0	4	0	NULL	0	1	1	1	36	1	29	66	0	0
88	0	1	10	0	0	1	1	0	0	1	0	4	0	NULL	0	1	1	1	36	1	8	44	0	0
82	0	1	12	0	0	1	1	1	0	1	0	4	0	NULL	0	1	1	1	36	1	10	50	0	0
61	1	0	11	1	1	1	1	0	0	1	1	3	0	NULL	0	1	1	1	36	1	11	40	1	0
88	0	0	9	1	1	1	1	0	0	1	0	4	0	NULL	0	1	1	2	36	1	10	45	0	0
77	1	0	1	0	0	1	1	0	0	1	0	4	0	NULL	0	1	1	3	36	1	15	62	0	0
80	1	1	12	1	8	0	0	0	0	1	0	5	1	31	10	1	1	5	37	1	12	197	0	0
66	1	1	1	0	0	1	1	0	0	1	0	4	0	NULL	0	1	1	1	37	1	18	61	0	0
97	0	1	7	0	0	1	1	1	1	1	0	4	0	NULL	0	1	1	1	37	1	11	66	0	0
84	1	1	11	0	0	0	0	0	0	1	0	4	0	NULL	0	1	1	3	37	1	6	75	0	0
67	1	0	5	1	2	0	0	0	0	1	0	4	0	NULL	0	1	1	1	37	1	14	68	0	0
85	1	0	10	1	7	0	0	0	0	1	0	5	0	NULL	0	1	1	2	37	1	12	54	1	0
53	1	0	12	1	8	0	0	0	0	1	1	3	0	NULL	0	1	1	2	37	1	10	59	1	0
75	1	1	5	0	0	0	0	0	0	1	0	4	1	41	1	1	1	1	38	1	8	55	1	0
77	0	1	5	0	0	0	0	0	0	1	0	4	0	NULL	0	1	1	1	38	1	10	41	0	0
94	0	1	6	1	1	1	1	0	0	1	0	3	0	NULL	0	1	1	2	38	1	8	53	1	0
72	0	1	1	1	5	0	0	0	0	1	0	3	0	NULL	0	1	1	3	38	0	4	63	0	0
83	0	1	8	1	1	1	1	0	0	1	0	3	0	NULL	0	1	1	1	38	1	18	44	0	0
96	0	0	12	1	8	0	0	0	0	1	0	3	0	NULL	0	1	1	1	38	1	12	101	1	0
85	1	0	6	1	8	0	0	0	0	1	0	3	0	NULL	0	0	1	1	38	0	12	40	0	0
80	1	0	1	1	1	0	0	0	0	1	0	4	0	NULL	0	1	1	1	38	1	16	52	0	0
30	1	1	5	0	0	1	1	0	0	1	0	1	1	2	2	1	1	1	39	1	8	40	1	0
80	0	1	2	0	0	1	1	1	2	1	0	4	0	NULL	0	1	1	1	39	1	8	45	0	0
60	1	1	4	0	0	0	0	0	0	1	0	4	0	NULL	0	1	1	2	39	1	13	98	0	0
55	0	1	2	1	1	0	0	0	0	1	0	4	0	NULL	0	1	1	1	39	1	12	49	0	0
65	1	0	3	0	0	0	0	0	0	1	0	4	0	NULL	0	1	1	2	39	1	23	55	0	0
95	0	0	2	0	0	1	1	0	0	1	0	4	0	NULL	0	1	1	2	39	1	8	43	1	0
75	0	0	10	0	0	0	0	0	0	1	0	4	0	NULL	0	1	1	1	39	1	16	45	0	0
76	1	1	12	1	1	0	0	0	0	1	0	3	0	NULL	0	1	1	3	40	1	14	89	0	0
79	1	1	12	0	0	0	0	0	0	0	0	4	0	NULL	0	1	1	1	40	1	5	45	0	0
83	1	0	4	1	7	0	0	0	0	1	0	3	0	NULL	0	1	1	1	40	1	8	43	0	0
81	1	1	8	0	0	0	0	0	0	1	0	1	1	3	6	1	1	2	41	1	8	60	0	0
41	1	1	12	1	8	1	1	0	0	1	0	4	0	NULL	0	1	1	2	41	1	13	71	0	0
38	1	1	12	0	0	1	1	1	2	1	0	4	0	NULL	0	1	1	2	41	1	22	78	0	0
85	0	0	2	1	1	1	1	0	0	1	0	4	0	NULL	0	1	1	2	41	1	8	64	0	0
72	1	0	10	1	5	1	1	0	0	1	0	4	0	NULL	0	1	1	1	41	1	12	51	0	0
63	1	1	1	0	0	0	0	0	0	1	0	4	1	4	1	1	1	1	42	1	8	112	0	0
90	0	1	3	0	0	1	1	0	0	0	0	4	0	NULL	0	1	1	2	42	1	5	72	0	0
74	0	0	6	0	0	1	1	0	0	1	0	4	0	NULL	0	1	1	1	42	1	33	76	0	0
82	1	1	11	1	5	0	0	0	0	1	0	4	0	NULL	0	1	1	1	43	1	5	46	0	0
68	0	0	12	1	7	0	0	0	0	1	0	4	0	NULL	0	1	1	1	43	1	10	45	0	0
85	0	0	7	0	0	1	1	0	0	1	0	4	0	NULL	0	1	1	1	43	0	22	103	0	0
89	0	1	1	0	0	0	0	0	0	1	0	4	1	47	1	1	1	1	45	1	7	61	0	0
81	0	1	6	1	1	0	0	0	0	1	0	4	0	NULL	0	1	1	1	45	1	2	67	0	0
85	0	1	12	1	8	0	0	0	0	1	0	5	0	NULL	0	1	1	1	45	1	6	61	0	0
84	1	0	9	1	7	0	0	0	0	1	0	4	0	NULL	0	1	1	1	45	1	11	61	0	0
44	0	0	11	1	7	0	0	0	0	1	1	3	0	NULL	0	1	1	1	45	1	7	48	0	0
63	1	1	4	1	8	0	0	0	0	1	0	5	0	NULL	0	1	1	1	46	1	11	52	0	0
86	1	1	1	1	7	0	0	0	0	1	0	4	0	NULL	0	1	1	1	46	1	19	58	0	0
68	1	0	10	0	0	1	1	0	0	1	0	4	0	NULL	0	1	1	4	46	1	9	51	0	0
81	0	1	12	1	8	0	0	0	0	1	0	5	0	NULL	0	1	1	1	47	1	11	57	0	0
74	0	0	8	0	0	0	0	0	0	1	0	4	0	NULL	0	1	1	1	47	1	27	71	1	0
79	0	1	2	0	0	0	0	0	0	1	0	4	0	NULL	0	1	1	2	48	1	11	59	0	0
94	0	1	1	1	5	1	1	1	1	0	0	4	0	NULL	0	1	1	2	48	1	5	69	0	0
82	1	1	2	0	0	1	1	0	0	1	0	3	0	NULL	0	1	1	1	48	1	16	63	0	0
70	1	0	4	0	0	1	1	0	0	1	0	4	0	NULL	0	1	1	2	48	1	9	61	0	0
96	1	1	3	1	1	0	0	0	0	1	0	3	0	NULL	0	1	1	3	49	1	3	83	0	0
67	1	0	3	1	8	0	0	0	0	1	0	5	0	NULL	0	1	1	1	50	1	7	55	0	0
69	1	0	9	1	7	0	0	0	0	1	1	1	1	31	4	1	1	2	51	0	22	91	1	1
82	1	1	1	0	0	1	1	0	0	1	0	4	0	NULL	0	1	1	2	51	1	18	65	0	0
84	1	0	3	1	7	0	0	0	0	1	0	5	0	NULL	0	1	1	1	51	1	6	53	0	0
79	0	0	9	1	8	0	0	0	0	1	0	3	0	NULL	0	1	1	1	52	1	13	77	0	0
74	1	0	10	0	0	0	0	0	0	1	0	4	0	NULL	0	1	1	2	53	1	9	65	0	0
103	0	0	2	0	0	1	1	0	0	1	0	4	0	NULL	0	1	1	2	54	1	22	85	0	0
79	1	1	1	1	1	1	1	0	0	1	0	1	1	0	7	1	1	1	56	1	27	62	0	0
81	1	1	10	0	0	0	0	0	0	1	1	4	0	NULL	0	1	1	3	0	1	1	14	0	0
68	0	1	11	0	0	1	1	0	0	1	1	4	0	NULL	0	1	1	4	0	1	0	6	1	0
70	0	1	2	0	0	0	0	0	0	1	1	4	0	NULL	0	1	1	3	0	1	1	22	0	0
85	1	1	3	0	0	0	0	0	0	1	0	4	0	NULL	0	1	1	3	2	1	4	38	0	0
96	0	1	3	1	5	1	1	1	0	1	0	5	0	NULL	0	1	1	1	2	1	4	68	0	0
73	1	0	10	0	0	1	1	0	0	1	0	4	0	NULL	0	1	1	3	2	1	17	20	0	0
64	1	0	3	0	0	1	1	0	0	1	0	4	0	NULL	0	1	1	1	2	1	7	26	0	0
61	1	1	8	1	2	1	1	0	1	1	1	1	1	3	4	1	1	4	3	1	1	33	0	0
86	1	1	1	1	1	0	0	0	0	1	0	1	1	3	8	1	1	3	3	1	8	40	0	0
84	0	1	3	1	5	0	0	0	0	1	0	3	0	NULL	0	1	1	3	3	1	5	28	0	0
56	0	1	5	0	0	1	1	1	2	1	1	4	0	NULL	0	1	1	1	3	1	18	24	0	0
78	1	1	9	0	0	1	1	0	0	1	1	4	0	NULL	0	1	1	3	3	1	13	16	0	0
62	1	1	12	0	0	1	1	0	0	0	0	4	0	NULL	0	1	1	1	3	1	8	25	0	0
60	1	1	3	0	0	1	1	0	0	1	1	4	0	NULL	0	1	1	1	3	1	1	12	0	0
83	1	1	2	0	0	1	1	1	1	1	0	1	0	NULL	0	1	1	2	3	1	9	11	0	0
80	1	1	10	0	0	0	0	0	0	1	0	4	0	NULL	0	1	1	2	3	1	10	40	0	0
88	1	0	8	0	0	0	0	0	0	1	0	4	0	NULL	0	1	1	1	3	1	7	33	0	0
86	1	0	8	0	0	1	1	1	0	1	0	4	0	NULL	0	0	1	3	3	1	13	31	0	0
84	1	0	1	0	0	1	1	0	0	1	0	3	0	NULL	0	0	1	1	3	1	12	46	0	0
46	1	0	1	0	0	1	1	1	0	1	0	4	1	15	2	1	1	2	4	1	17	33	0	0
74	1	1	2	0	0	0	0	0	0	1	0	3	1	16	1	1	1	4	4	1	11	44	1	0
80	0	1	10	1	1	1	1	1	0	1	0	2	0	NULL	0	1	1	2	4	1	8	15	0	0
85	0	1	5	1	5	1	1	0	0	1	1	3	0	NULL	0	0	1	5	4	1	8	57	0	0
88	0	1	10	0	0	1	1	0	0	1	1	4	0	NULL	0	1	1	3	4	1	15	28	0	0
63	1	1	1	0	0	1	1	0	0	1	0	4	0	NULL	0	1	1	2	4	1	8	24	0	0
89	1	0	6	0	0	1	1	0	0	1	0	4	0	NULL	0	1	1	2	4	1	8	15	0	0
81	0	0	2	0	0	0	0	0	0	1	1	4	0	NULL	0	0	1	4	4	0	0	34	0	0
48	0	0	10	1	1	1	1	0	0	1	1	4	0	NULL	0	1	1	4	4	1	16	50	1	0
70	0	0	12	1	5	1	1	0	0	1	1	3	0	NULL	0	1	1	3	4	1	12	23	0	0
86	0	0	4	0	0	1	1	0	0	1	0	4	0	NULL	0	1	1	1	4	1	12	21	0	0
85	0	0	7	0	0	1	1	0	0	1	0	4	0	NULL	0	1	1	3	4	1	11	23	0	0
69	1	1	5	0	0	1	1	1	0	1	0	3	1	15	2	1	1	3	5	1	8	28	0	0
76	0	0	11	1	1	1	1	0	0	1	0	1	1	0	3	1	1	2	5	1	8	22	1	0
74	1	0	11	0	0	1	1	0	0	1	0	1	1	1	5	1	1	2	5	1	5	18	0	0
64	0	0	11	0	0	0	0	0	0	1	0	1	1	1	1	1	1	5	5	1	6	39	0	0
80	0	0	7	1	3	0	0	0	0	1	0	1	1	2	1	1	1	1	5	1	8	34	0	0
65	0	0	10	1	1	0	0	0	0	1	0	1	1	2	3	1	1	2	5	1	8	37	1	1
75	1	0	11	1	1	0	0	0	0	1	0	1	1	3	5	1	1	3	5	1	11	27	0	0
81	1	1	1	1	1	1	1	0	0	1	0	4	0	NULL	0	0	1	4	5	1	7	23	0	0
81	0	1	5	0	0	0	0	0	0	1	0	3	0	NULL	0	1	1	1	5	1	2	14	0	0
77	0	1	11	0	0	0	0	0	0	1	1	4	0	NULL	0	1	1	2	5	1	9	18	0	0
86	1	1	1	0	0	0	0	0	0	1	0	4	0	NULL	0	1	1	4	5	1	7	55	0	0
88	1	1	2	1	1	0	0	0	0	1	0	4	0	NULL	0	1	1	3	5	1	14	34	0	0
95	0	1	12	0	0	1	1	0	1	1	1	4	0	NULL	0	1	1	2	5	1	17	23	0	0
87	1	1	2	0	0	1	1	0	1	1	1	3	0	NULL	0	1	1	2	5	1	6	21	0	0
78	1	1	2	0	0	0	0	0	0	1	0	4	0	NULL	0	1	1	1	5	1	5	32	0	0
75	0	1	10	0	0	1	1	1	0	1	0	3	0	NULL	0	1	1	1	5	0	6	22	0	0
94	0	1	12	0	0	1	1	0	0	1	0	4	0	NULL	0	1	1	2	5	1	4	25	0	0
73	0	1	4	0	0	0	0	0	0	1	1	3	0	NULL	0	1	1	2	5	1	9	28	0	0
79	1	1	10	0	0	1	1	0	0	1	0	4	0	NULL	0	1	1	3	5	1	6	39	0	0
89	0	1	2	0	0	1	1	0	0	1	0	4	0	NULL	0	1	1	3	5	1	8	31	0	0
83	1	1	3	0	0	1	1	0	0	1	1	4	0	NULL	0	1	1	4	5	1	9	20	0	0
80	0	1	6	0	0	0	0	0	0	1	1	4	0	NULL	0	1	1	2	5	1	12	17	0	0
82	0	0	7	0	0	1	1	0	0	1	0	4	0	NULL	0	1	1	2	5	1	8	19	0	0
70	1	0	9	1	5	1	1	0	0	1	0	4	0	NULL	0	1	1	4	5	1	7	33	0	0
77	1	0	12	0	0	1	1	0	0	1	0	4	0	NULL	0	1	1	2	5	1	10	23	0	0
89	0	0	5	0	0	0	0	0	0	1	0	4	0	NULL	0	1	1	1	5	1	7	32	0	0
82	1	0	8	0	0	0	0	0	0	1	0	3	0	NULL	0	1	1	4	5	1	9	34	0	0
75	1	0	7	0	0	0	0	0	0	1	0	3	0	NULL	0	1	1	2	5	1	15	48	0	0
71	0	0	10	0	0	1	1	0	0	1	0	5	0	NULL	0	1	1	2	5	1	7	28	0	0
61	0	0	7	0	0	1	1	0	0	1	0	4	0	NULL	0	1	1	4	5	1	9	33	0	0
86	0	0	5	1	5	0	0	0	0	1	1	4	0	NULL	0	1	1	1	5	1	0	20	0	0
85	1	0	1	0	0	0	0	0	0	1	0	4	0	NULL	0	1	1	1	5	0	7	21	0	0
84	1	0	5	0	0	1	1	0	0	1	1	4	0	NULL	0	1	1	3	5	0	0	12	0	0
73	1	0	3	1	1	1	1	0	0	1	0	4	0	NULL	0	1	1	4	5	0	12	38	1	0
89	1	0	5	1	1	0	0	0	0	1	0	3	0	NULL	0	1	1	2	5	1	8	20	0	0
75	1	0	10	0	0	0	0	0	0	1	0	4	0	NULL	0	1	1	1	5	1	10	27	0	0
88	0	0	9	0	0	1	1	0	0	1	0	4	0	NULL	0	1	1	1	5	1	6	13	0	0
86	1	0	9	0	0	1	1	1	0	1	0	4	0	NULL	0	1	1	3	5	1	8	23	0	0
87	0	0	3	1	1	1	1	0	0	1	0	3	0	NULL	0	1	1	1	5	1	8	21	0	0
70	1	1	1	0	0	0	0	0	0	1	0	4	1	21	5	1	1	3	6	1	8	39	0	0
83	1	0	12	0	0	1	1	0	0	1	0	4	1	24	1	1	1	4	6	1	10	40	0	0
71	1	0	1	0	0	1	1	0	0	1	0	4	1	0	1	1	1	3	6	1	8	39	0	0
83	0	0	12	0	0	0	0	0	0	1	0	4	1	2	1	1	1	3	6	1	10	22	0	0
79	1	0	4	1	1	0	0	0	0	1	0	1	1	2	1	1	1	2	6	1	6	28	1	0
95	1	0	2	1	1	0	0	0	0	1	0	3	1	3	8	1	1	3	6	1	11	29	0	0
85	0	1	3	0	0	0	0	0	0	1	0	4	0	NULL	0	1	1	3	6	1	29	39	0	0
92	1	1	4	1	5	1	1	0	0	1	0	4	0	NULL	0	1	1	3	6	1	7	31	0	0
55	0	1	8	0	0	0	0	0	0	1	0	4	0	NULL	0	1	1	1	6	1	11	28	1	0
79	0	1	11	0	0	1	1	1	0	1	0	4	0	NULL	0	1	1	3	6	1	10	47	0	0
70	1	1	5	1	1	0	0	0	0	1	1	4	0	NULL	0	1	1	3	6	1	8	30	0	0
72	1	1	6	0	0	1	1	0	0	1	0	4	0	NULL	0	1	1	1	6	1	15	41	0	0
59	1	1	11	1	1	1	1	0	0	1	1	4	0	NULL	0	0	1	2	6	1	11	17	0	0
69	1	1	4	1	1	1	1	1	0	1	1	4	0	NULL	0	0	1	1	6	1	29	70	0	0
79	1	1	4	1	5	1	1	0	0	1	1	4	0	NULL	0	1	1	2	6	1	9	38	1	0
89	0	1	1	1	1	0	0	0	0	1	0	4	0	NULL	0	1	1	2	6	1	8	28	0	0
69	0	1	1	0	0	0	0	0	0	1	1	4	0	NULL	0	1	1	1	6	1	8	14	0	0
91	0	1	2	0	0	1	1	0	0	1	0	4	0	NULL	0	1	1	2	6	1	9	32	0	0
97	1	1	11	0	0	0	0	0	0	1	1	4	0	NULL	0	1	1	2	6	1	9	31	0	0
67	0	1	1	0	0	0	0	0	0	1	0	4	0	NULL	0	1	1	1	6	1	8	30	0	0
84	0	1	2	1	5	1	1	0	0	1	0	3	0	NULL	0	1	1	2	6	1	7	37	0	0
65	1	1	5	1	1	0	0	0	0	1	0	4	0	NULL	0	1	1	2	6	1	5	34	0	0
82	1	1	7	0	0	0	0	0	0	1	0	4	0	NULL	0	1	1	2	6	1	9	22	0	0
84	0	1	7	0	0	0	0	0	0	1	1	4	0	NULL	0	1	1	2	6	1	11	37	0	0
70	1	1	7	1	1	1	1	0	0	1	0	3	0	NULL	0	1	1	1	6	1	5	25	1	0
95	0	1	8	0	0	1	1	0	0	1	0	4	0	NULL	0	1	1	3	6	1	10	23	0	0
99	0	1	11	0	0	1	1	0	0	1	0	4	0	NULL	0	1	1	3	6	1	6	22	0	0
85	1	1	12	1	1	0	0	0	0	1	0	4	0	NULL	0	1	1	2	6	1	3	16	0	0
83	1	1	12	0	0	1	1	0	0	0	0	3	0	NULL	0	1	1	3	6	1	13	38	1	0
77	0	1	12	0	0	0	0	0	0	1	0	4	0	NULL	0	1	1	1	6	1	6	33	0	0
78	1	0	1	1	1	1	1	0	0	1	1	3	0	NULL	0	1	1	2	6	0	7	19	0	0
86	1	0	1	0	0	1	1	0	0	1	0	4	0	NULL	0	1	1	2	6	1	12	33	0	0
86	0	0	6	0	0	0	0	0	0	1	0	4	0	NULL	0	1	1	3	6	1	8	32	0	0
90	1	0	10	0	0	0	0	0	0	1	0	4	0	NULL	0	0	1	1	6	1	9	31	1	0
48	0	0	11	0	0	0	0	0	0	1	0	4	0	NULL	0	1	1	3	6	1	7	31	0	0
92	0	0	12	1	5	1	1	0	0	1	0	3	0	NULL	0	1	1	2	6	1	2	20	0	0
88	0	0	12	0	0	0	0	0	0	1	0	4	0	NULL	0	0	1	2	6	1	8	40	0	0
75	1	0	8	0	0	1	1	0	0	1	0	4	0	NULL	0	1	1	3	6	1	9	20	0	0
74	1	0	9	0	0	0	0	0	0	1	0	4	0	NULL	0	1	1	3	6	1	11	21	0	0
96	1	0	1	0	0	1	1	0	0	1	0	3	0	NULL	0	1	1	2	6	1	6	19	0	0
88	0	0	4	0	0	1	1	0	0	1	0	4	0	NULL	0	0	1	1	6	1	9	22	0	0
46	1	0	3	0	0	1	1	0	0	1	0	4	0	NULL	0	1	1	3	6	1	10	20	0	0
70	1	0	1	0	0	1	1	0	0	1	0	4	0	NULL	0	1	1	3	6	1	9	37	0	0
84	0	0	4	0	0	1	1	0	0	1	0	4	0	NULL	0	1	1	3	6	1	7	32	0	0
67	1	0	1	0	0	1	1	0	0	1	0	4	0	NULL	0	1	1	5	6	1	8	39	0	0
70	1	0	10	0	0	1	1	0	0	1	1	3	0	NULL	0	0	1	1	6	1	16	10	0	0
91	1	0	2	1	1	1	1	0	0	1	0	3	0	NULL	0	1	1	3	6	1	9	29	0	0
74	0	0	3	0	0	1	1	0	0	1	0	4	0	NULL	0	1	1	3	6	1	10	24	0	0
85	1	0	1	0	0	1	2	1	2	1	0	4	0	NULL	0	1	1	1	6	1	7	18	0	0
84	1	0	7	1	1	1	1	0	0	1	0	4	0	NULL	0	1	1	1	6	1	6	18	0	0
55	1	0	9	1	1	1	1	0	0	1	0	3	0	NULL	0	1	1	2	6	1	6	17	0	0
70	0	0	2	0	0	1	1	1	0	1	0	4	0	NULL	0	1	1	2	6	1	13	20	0	0
79	1	0	5	0	0	0	0	0	0	1	0	4	0	NULL	0	1	1	2	6	1	8	17	0	0
90	1	0	12	0	0	1	1	0	0	1	0	4	0	NULL	0	1	1	2	6	1	8	37	0	0
82	0	0	3	0	0	1	1	0	0	1	0	4	0	NULL	0	1	1	2	6	1	7	16	0	0
75	1	0	4	0	0	1	1	0	0	1	0	4	0	NULL	0	1	1	2	6	0	7	27	0	0
69	1	0	3	0	0	1	1	0	0	1	0	4	0	NULL	0	1	1	2	6	1	13	21	0	0
85	1	0	5	1	1	0	0	0	0	1	0	3	0	NULL	0	1	1	3	6	1	7	24	1	0
88	1	0	9	1	1	1	1	0	0	1	0	4	0	NULL	0	1	1	2	6	1	7	25	0	0
77	1	0	9	0	0	1	1	0	0	1	0	4	0	NULL	0	1	1	1	6	0	9	21	0	0
87	0	0	10	0	0	1	1	1	0	1	0	3	0	NULL	0	0	1	1	6	1	6	27	0	0
83	0	0	12	1	1	1	1	0	0	1	0	3	0	NULL	0	1	1	5	6	1	6	40	0	0
78	1	0	3	1	2	0	0	0	0	1	0	3	0	NULL	0	1	1	5	6	1	10	41	0	0
91	1	0	5	0	0	1	1	0	0	1	0	4	0	NULL	0	1	1	3	6	1	12	26	0	0
75	0	0	9	1	1	1	1	0	0	1	0	3	0	NULL	0	1	1	1	6	1	5	26	0	0
101	0	0	12	1	5	1	1	0	0	1	0	4	0	NULL	0	1	1	1	6	1	5	21	0	0
85	0	0	5	0	0	1	1	0	0	1	0	4	0	NULL	0	1	1	2	6	1	5	37	1	0
78	1	0	5	0	0	1	1	0	0	1	0	4	0	NULL	0	1	1	3	6	1	10	29	0	0
88	1	0	11	1	5	1	1	0	0	1	0	4	1	12	2	1	1	2	7	1	9	35	0	0
64	1	0	9	0	0	1	1	1	0	1	0	4	1	14	1	1	1	3	7	1	12	26	0	0
78	1	1	7	0	0	1	1	0	0	1	1	4	1	20	1	1	1	3	7	1	10	42	1	0
68	1	0	12	1	1	1	1	1	0	1	0	3	1	25	5	1	1	5	7	0	12	52	1	0
59	1	1	6	0	0	1	1	0	0	1	1	1	1	1	3	0	1	3	7	1	6	28	0	0
55	0	1	5	0	0	1	1	1	0	1	0	1	1	1	1	1	1	2	7	1	8	42	1	0
73	1	0	1	1	1	1	1	1	1	1	0	3	1	1	4	1	1	5	7	1	15	34	0	0
86	1	0	2	1	1	1	1	0	0	1	0	1	1	1	1	1	1	3	7	1	8	27	1	0
57	1	0	2	1	1	1	1	0	0	1	1	1	1	1	4	1	1	1	7	0	6	17	0	0
82	1	1	7	1	5	1	1	0	0	1	0	1	1	2	2	1	1	3	7	1	12	24	0	0
51	1	0	5	1	1	1	1	0	0	1	0	1	1	2	1	1	1	3	7	1	7	35	1	0
40	1	0	4	0	0	1	1	0	0	1	0	1	1	2	2	1	1	2	7	1	11	29	0	0
69	1	0	1	1	1	1	1	0	0	1	0	1	1	2	2	1	1	2	7	1	7	35	1	1
73	0	0	10	1	1	1	1	0	0	1	0	1	1	2	4	1	1	2	7	1	12	34	0	0
59	1	0	12	0	0	1	1	0	0	1	0	1	1	2	7	1	1	4	7	0	11	29	0	0
71	1	1	3	0	0	0	0	0	0	1	0	1	1	3	4	1	1	2	7	1	8	17	0	0
61	0	1	1	0	0	1	1	0	0	1	0	3	1	8	3	1	1	3	7	1	7	25	0	0
83	1	1	2	0	0	0	0	0	0	1	0	4	0	NULL	0	1	1	2	7	1	8	27	0	0
70	0	1	3	0	0	1	1	0	0	1	0	4	0	NULL	0	1	1	1	7	1	9	20	0	0
71	0	1	3	1	2	0	0	0	0	1	0	3	0	NULL	0	1	1	1	7	1	10	19	0	0
53	1	1	5	0	0	0	0	0	0	1	0	3	0	NULL	0	1	1	2	7	1	6	28	1	0
89	0	1	5	0	0	1	1	1	0	1	0	4	0	NULL	0	1	1	2	7	1	6	30	0	0
65	1	1	7	0	0	1	1	0	0	1	0	4	0	NULL	0	1	1	2	7	0	9	38	0	0
96	0	1	10	0	0	1	1	0	0	1	0	4	0	NULL	0	1	1	1	7	1	6	27	0	0
61	1	1	11	0	0	1	1	0	0	1	0	4	0	NULL	0	1	1	1	7	1	7	23	0	0
83	0	1	2	0	0	0	0	0	0	1	0	4	0	NULL	0	1	1	2	7	1	9	27	0	0
85	1	1	8	1	1	0	0	0	0	1	0	4	0	NULL	0	1	1	1	7	1	11	33	0	0
95	0	1	12	1	1	0	0	0	0	1	0	4	0	NULL	0	1	1	1	7	1	6	24	0	0
70	1	1	1	0	0	0	0	0	0	1	0	4	0	NULL	0	1	1	3	7	1	16	48	1	0
80	1	1	2	0	0	0	0	0	0	1	0	3	0	NULL	0	1	1	2	7	1	6	30	0	0
83	0	1	2	0	0	1	1	0	0	1	0	4	0	NULL	0	1	1	1	7	1	6	24	0	0
93	0	1	5	0	0	1	1	1	1	1	0	4	0	NULL	0	1	1	1	7	1	10	28	0	0
69	1	1	6	0	0	0	0	0	0	1	0	4	0	NULL	0	1	1	1	7	1	3	22	0	0
82	1	1	10	1	1	0	0	0	0	1	0	3	0	NULL	0	1	1	1	7	1	6	18	0	0
52	1	1	10	0	0	1	1	0	0	1	0	4	0	NULL	0	1	1	2	7	0	6	23	0	0
98	0	1	1	0	0	1	1	1	0	1	0	4	0	NULL	0	1	1	3	7	1	8	31	0	0
95	1	1	2	0	0	0	0	0	0	1	0	5	0	NULL	0	1	1	1	7	1	6	56	0	0
50	0	1	2	0	0	1	1	0	0	1	0	4	0	NULL	0	0	1	2	7	0	6	48	0	0
94	0	1	3	1	1	0	0	0	0	1	1	4	0	NULL	0	1	1	3	7	1	8	37	0	0
67	0	1	4	0	0	1	1	0	0	1	0	4	0	NULL	0	0	1	2	7	0	9	21	0	0
78	0	1	8	0	0	1	1	0	0	1	0	4	0	NULL	0	1	1	2	7	0	13	37	0	0
76	1	1	9	1	2	1	1	1	1	1	0	3	0	NULL	0	1	1	1	7	1	12	23	1	0
63	1	1	10	0	0	1	1	0	0	1	1	4	0	NULL	0	1	1	2	7	1	6	20	0	0
83	1	1	11	0	0	1	1	0	0	1	0	4	0	NULL	0	1	1	1	7	1	6	29	0	0
60	1	1	12	0	0	0	0	0	0	1	0	4	0	NULL	0	0	1	1	7	0	6	21	0	0
91	1	1	1	0	0	1	1	0	0	1	0	4	0	NULL	0	1	1	2	7	1	15	27	0	0
54	1	1	1	0	0	0	0	0	0	1	0	4	0	NULL	0	1	1	2	7	1	8	34	0	0
77	0	1	2	1	1	1	1	1	0	1	0	4	0	NULL	0	1	1	2	7	1	8	24	0	0
92	0	1	3	0	0	1	1	1	0	1	0	4	0	NULL	0	1	1	1	7	1	16	35	0	0
88	1	1	3	1	1	1	1	1	0	1	0	3	0	NULL	0	1	1	3	7	1	16	39	0	0
91	1	1	9	1	5	1	1	0	0	1	0	3	0	NULL	0	0	1	2	7	1	6	25	0	0
73	0	1	11	0	0	0	0	0	0	1	0	4	0	NULL	0	1	1	3	7	1	13	34	0	0
91	1	0	8	1	5	1	1	0	0	1	0	3	0	NULL	0	1	1	2	7	1	7	15	0	0
82	0	0	7	0	0	1	1	0	0	1	0	4	0	NULL	0	1	1	3	7	1	7	41	0	0
86	1	0	8	1	1	1	1	0	0	1	0	4	0	NULL	0	1	1	2	7	1	7	29	1	0
70	0	0	2	0	0	0	0	0	0	1	0	4	0	NULL	0	1	1	2	7	1	9	35	1	0
79	1	0	10	1	1	1	1	0	0	1	0	3	0	NULL	0	1	1	2	7	1	7	20	0	0
84	1	0	3	0	0	1	1	0	0	1	0	4	0	NULL	0	1	1	2	7	1	10	43	0	0
71	1	0	3	0	0	1	1	0	0	1	0	4	0	NULL	0	1	1	2	7	1	11	41	0	0
78	1	0	6	0	0	1	1	0	0	1	0	4	0	NULL	0	1	1	2	7	0	15	23	0	0
83	0	0	4	0	0	1	1	0	0	1	0	4	0	NULL	0	1	1	2	7	1	11	46	0	0
88	0	0	4	0	0	1	1	0	0	1	1	4	0	NULL	0	1	1	3	7	1	11	30	0	0
59	1	0	10	0	0	1	1	0	0	1	1	4	0	NULL	0	1	1	3	7	1	6	29	0	0
85	0	0	11	1	1	1	1	0	0	1	0	4	0	NULL	0	1	1	1	7	1	12	23	1	0
90	0	0	11	0	0	1	1	0	0	1	0	4	0	NULL	0	1	1	4	7	1	13	38	0	0
80	1	0	4	0	0	1	1	0	0	1	0	4	0	NULL	0	1	1	3	7	1	12	26	0	0
90	0	0	1	0	0	1	1	0	0	1	0	4	0	NULL	0	1	1	3	7	1	13	25	0	0
77	1	0	9	0	0	1	1	0	0	1	0	4	0	NULL	0	1	1	1	7	1	5	30	0	0
84	0	0	7	0	0	0	0	0	0	1	0	4	0	NULL	0	1	1	2	7	1	10	27	0	0
86	1	0	2	1	1	0	0	0	0	1	0	3	0	NULL	0	1	1	2	7	1	9	26	0	0
83	0	0	12	0	0	1	1	0	0	1	0	4	0	NULL	0	1	1	2	7	0	10	26	0	0
78	1	0	12	1	1	0	0	0	0	1	0	4	0	NULL	0	1	1	5	7	1	9	39	1	0
81	1	0	1	0	0	0	0	0	0	1	0	4	0	NULL	0	1	1	3	7	1	6	24	0	0
70	1	0	3	1	1	1	1	0	0	1	0	2	0	NULL	0	1	1	1	7	1	11	26	0	0
77	1	0	3	0	0	1	1	0	0	1	0	4	0	NULL	0	1	1	2	7	1	9	24	1	0
89	1	0	6	0	0	1	1	0	0	1	0	4	0	NULL	0	1	1	1	7	1	11	15	0	0
81	1	0	12	0	0	1	1	0	0	1	0	4	0	NULL	0	1	1	3	7	1	10	32	0	0
66	1	0	4	0	0	1	1	1	0	1	0	3	0	NULL	0	1	1	3	7	1	15	28	0	0
74	1	0	4	0	0	1	1	0	0	1	0	4	0	NULL	0	1	1	2	7	1	9	20	0	0
86	1	0	2	1	1	0	0	0	0	1	0	4	0	NULL	0	1	1	1	7	1	7	27	0	0
80	0	0	1	0	0	1	1	0	0	1	0	4	0	NULL	0	1	1	1	7	1	7	20	0	0
90	1	0	10	0	0	0	0	0	0	1	0	3	0	NULL	0	1	1	2	7	1	6	22	0	0
90	0	0	11	0	0	1	1	0	0	1	0	4	0	NULL	0	1	1	2	7	1	11	27	0	0
92	1	0	12	1	1	1	1	0	0	1	0	3	0	NULL	0	1	1	3	7	1	6	35	0	0
92	0	0	12	0	0	1	1	0	0	1	0	3	0	NULL	0	1	1	1	7	1	7	35	1	0
81	0	0	1	0	0	1	1	0	0	1	0	4	0	NULL	0	1	1	2	7	0	8	26	0	0
90	0	0	1	0	0	0	0	0	0	1	0	4	0	NULL	0	1	1	1	7	1	12	24	0	0
74	0	0	5	0	0	1	1	0	0	1	1	4	0	NULL	0	1	1	1	7	1	0	32	1	0
78	1	0	10	0	0	0	0	0	0	1	0	3	0	NULL	0	1	1	3	7	1	13	22	0	0
86	1	0	7	0	0	1	1	0	0	1	0	4	0	NULL	0	1	1	2	7	1	9	30	1	0
80	0	0	8	0	0	0	0	0	0	1	0	4	0	NULL	0	1	1	2	7	1	12	25	0	0
77	1	0	11	1	1	0	0	0	0	1	0	4	0	NULL	0	1	1	1	7	1	9	42	0	0
64	1	0	11	1	1	1	1	0	0	1	0	3	0	NULL	0	1	1	3	7	1	15	37	0	0
89	1	0	12	0	0	1	1	0	0	1	0	4	0	NULL	0	1	1	1	7	1	8	30	0	0
78	0	0	12	0	0	1	1	0	0	1	0	4	0	NULL	0	1	1	2	7	0	9	20	0	0
48	0	0	8	0	0	1	1	1	0	1	0	4	0	NULL	0	1	1	3	7	1	13	28	0	0
93	1	0	12	1	1	1	1	0	0	1	0	4	0	NULL	0	1	1	2	7	1	10	22	0	0
88	1	0	3	0	0	1	1	0	0	1	0	4	0	NULL	0	1	1	2	7	1	8	50	0	0
73	1	0	8	1	1	1	1	0	0	1	0	3	0	NULL	0	1	1	2	7	1	15	41	0	0
75	1	0	12	0	0	0	0	0	0	1	0	3	1	11	1	1	1	5	8	1	13	62	0	0
82	1	0	3	1	1	1	1	0	0	1	0	3	1	13	3	1	1	3	8	1	7	26	0	0
51	1	0	1	1	1	0	0	0	0	1	0	4	1	16	2	1	1	1	8	1	6	26	1	0
81	1	0	3	1	2	1	1	0	0	1	1	3	1	17	3	1	1	2	8	1	9	34	1	0
64	0	1	9	0	0	0	0	0	0	1	0	4	1	21	3	1	1	3	8	1	16	35	0	0
58	1	0	5	1	4	1	1	0	1	1	0	1	1	0	2	1	1	2	8	1	7	53	0	0
40	1	1	9	1	1	0	0	0	0	1	0	1	1	1	3	1	1	2	8	1	8	27	0	0
80	1	1	4	1	1	1	1	0	0	1	0	1	1	2	6	1	1	2	8	1	6	32	0	0
47	1	1	4	1	1	1	1	0	0	1	1	1	1	2	3	0	1	2	8	1	13	21	0	0
66	1	1	7	0	0	1	1	0	0	1	0	1	1	2	4	0	1	1	8	0	4	22	1	0
63	1	1	10	1	4	0	0	0	0	1	0	1	1	2	1	1	1	3	8	1	7	31	1	0
57	1	0	4	0	0	1	1	0	0	1	0	1	1	2	6	1	1	5	8	1	7	39	0	0
71	0	0	12	1	4	0	0	0	0	1	0	1	1	2	1	1	1	1	8	0	9	23	1	0
83	0	0	12	0	0	1	1	0	0	1	0	1	1	2	3	1	1	1	8	0	8	19	1	0
41	1	1	4	0	0	0	0	0	0	1	0	1	1	3	1	1	1	2	8	1	7	24	0	0
58	1	0	8	1	1	1	1	0	0	1	0	1	1	3	4	1	1	2	8	1	8	40	1	0
26	1	0	4	0	0	1	1	1	0	1	0	1	1	3	6	1	1	4	8	1	7	35	0	0
80	0	1	10	1	5	1	1	1	2	1	1	2	1	4	6	1	1	3	8	1	9	36	0	0
78	0	1	12	1	1	0	0	0	0	1	0	3	1	6	1	1	1	3	8	1	4	37	1	0
98	0	1	8	0	0	1	1	1	0	1	0	3	1	7	1	1	1	1	8	1	6	25	0	0
85	0	0	9	1	5	1	1	1	0	1	0	3	1	8	2	1	1	2	8	1	10	25	0	0
65	1	1	1	0	0	1	1	1	0	1	0	4	0	NULL	0	1	1	2	8	1	7	27	0	0
85	0	1	3	1	1	0	0	0	0	1	0	4	0	NULL	0	1	1	2	8	1	9	44	1	0
75	0	1	3	0	0	1	1	1	0	1	1	3	0	NULL	0	1	1	2	8	0	6	30	0	0
95	1	1	4	1	1	0	0	0	0	1	0	3	0	NULL	0	1	1	1	8	1	5	20	0	0
57	1	1	5	0	0	1	1	1	1	1	0	4	0	NULL	0	0	1	2	8	1	7	43	0	0
80	1	1	10	0	0	0	0	0	0	1	0	4	0	NULL	0	1	1	1	8	1	4	21	0	0
80	1	1	10	0	0	1	1	0	0	1	0	4	0	NULL	0	1	1	2	8	1	7	14	0	0
82	1	1	1	1	5	0	0	0	0	1	1	4	0	NULL	0	1	1	3	8	1	12	21	0	0
38	0	1	2	1	1	0	0	0	0	1	0	4	0	NULL	0	1	1	2	8	1	5	38	1	0
88	0	1	4	0	0	0	0	0	0	1	0	4	0	NULL	0	1	1	1	8	1	6	19	0	0
68	1	1	5	0	0	1	0	1	0	1	0	3	0	NULL	0	1	1	2	8	1	7	26	0	0
67	1	1	10	0	0	1	1	0	0	1	0	4	0	NULL	0	1	1	3	8	1	8	27	0	0
84	0	1	11	0	0	0	0	0	0	1	0	4	0	NULL	0	1	1	3	8	1	10	42	0	0
75	1	1	12	0	0	0	0	0	0	1	0	4	0	NULL	0	1	1	3	8	1	8	29	0	0
68	0	1	1	0	0	0	0	0	0	1	0	4	0	NULL	0	1	1	1	8	1	5	21	0	0
66	1	1	2	0	0	1	1	0	0	1	0	4	0	NULL	0	1	1	2	8	0	18	74	0	0
92	1	1	6	1	1	1	1	0	0	1	0	3	0	NULL	0	1	1	1	8	1	4	16	0	0
70	1	1	6	0	0	1	1	0	0	1	0	3	0	NULL	0	1	1	2	8	1	7	25	0	0
83	1	1	11	1	1	0	0	0	0	1	0	3	0	NULL	0	1	1	2	8	1	5	25	0	0
87	0	1	1	0	0	1	1	0	0	1	0	4	0	NULL	0	1	1	1	8	1	6	20	0	0
84	0	1	1	1	5	1	1	1	0	1	0	3	0	NULL	0	1	1	3	8	1	9	30	0	0
91	1	1	1	0	0	1	1	0	0	1	1	4	0	NULL	0	1	1	1	8	1	6	35	0	0
72	0	1	2	1	1	0	0	0	0	1	0	3	0	NULL	0	1	1	2	8	1	9	29	0	0
80	1	1	5	0	0	0	0	0	0	1	0	4	0	NULL	0	1	1	1	8	0	5	21	0	0
91	1	1	5	1	1	1	1	0	0	1	0	3	0	NULL	0	0	1	1	8	0	8	25	1	0
78	0	1	5	1	2	1	1	0	0	1	0	4	0	NULL	0	0	1	1	8	0	8	29	0	0
78	1	1	5	1	1	1	1	0	0	1	0	3	0	NULL	0	1	1	3	8	1	11	26	0	0
64	0	1	9	1	1	0	0	0	0	1	1	4	0	NULL	0	1	1	3	8	1	6	22	0	0
19	1	1	11	0	0	1	1	0	0	1	0	4	0	NULL	0	1	1	4	8	0	6	25	0	0
64	1	1	11	0	0	0	0	0	0	1	0	4	0	NULL	0	1	1	2	8	1	8	26	0	0
74	1	1	11	0	0	0	0	0	0	1	0	4	0	NULL	0	1	1	2	8	1	5	27	0	0
73	1	1	12	0	0	0	0	0	0	1	0	4	0	NULL	0	1	1	3	8	0	7	25	0	0
92	0	1	5	0	0	1	1	0	0	1	1	4	0	NULL	0	1	1	2	8	1	4	30	0	0
73	0	1	5	0	0	0	0	0	0	1	1	4	0	NULL	0	0	1	2	8	1	7	25	1	0
59	1	1	6	0	0	0	0	0	0	1	0	4	0	NULL	0	0	1	2	8	1	7	34	0	0
69	1	1	7	1	1	1	1	0	0	1	0	4	0	NULL	0	1	1	1	8	0	9	43	0	0
73	1	1	7	0	0	1	1	0	0	1	0	4	0	NULL	0	1	1	2	8	1	9	23	1	0
87	0	1	8	0	0	1	1	0	1	1	0	4	0	NULL	0	1	1	1	8	1	6	21	0	0
81	1	1	11	0	0	0	0	0	0	1	0	4	0	NULL	0	1	1	2	8	1	6	18	0	0
82	1	1	11	0	0	1	1	0	0	1	1	4	0	NULL	0	1	1	1	8	1	10	21	1	0
80	1	0	1	1	1	1	1	0	0	1	0	4	0	NULL	0	1	1	4	8	1	7	39	0	0
86	0	0	3	1	5	1	1	0	0	1	0	4	0	NULL	0	0	1	2	8	1	11	31	0	0
47	0	0	5	0	0	0	0	0	0	1	0	4	0	NULL	0	1	1	1	8	1	3	24	0	0
84	1	0	7	0	0	1	1	0	0	1	0	4	0	NULL	0	1	1	2	8	1	11	60	0	0
81	0	0	8	0	0	0	0	0	0	1	0	4	0	NULL	0	1	1	2	8	1	5	58	0	0
81	1	0	2	0	0	0	0	0	0	1	0	4	0	NULL	0	1	1	3	8	1	6	25	0	0
89	0	0	2	1	1	1	1	0	0	1	0	4	0	NULL	0	1	1	3	8	1	5	33	0	0
62	0	0	11	0	0	1	1	0	0	1	0	3	0	NULL	0	1	1	3	8	1	10	35	0	0
56	1	0	2	1	1	0	0	0	0	1	0	4	0	NULL	0	1	1	3	8	1	15	19	0	0
78	0	0	3	0	0	0	0	0	0	1	0	4	0	NULL	0	1	1	2	8	1	9	33	0	0
82	0	0	5	1	4	0	0	0	0	1	1	3	0	NULL	0	0	1	2	8	1	7	23	0	0
87	1	0	11	1	5	1	1	0	0	1	0	3	0	NULL	0	1	1	5	8	1	7	41	0	0
86	0	0	1	0	0	0	0	0	0	1	0	4	0	NULL	0	1	1	2	8	1	8	21	0	0
69	1	0	3	0	0	0	0	0	0	1	0	4	0	NULL	0	1	1	2	8	1	5	22	0	0
91	1	0	7	1	1	1	1	0	0	1	0	4	0	NULL	0	1	1	2	8	1	7	26	0	0
78	1	0	2	0	0	0	0	0	0	1	0	4	0	NULL	0	1	1	1	8	1	10	23	0	0
71	1	0	3	0	0	1	1	0	0	1	0	4	0	NULL	0	1	1	1	8	1	8	26	0	0
88	0	0	9	0	0	0	0	0	0	1	0	4	0	NULL	0	1	1	3	8	1	12	25	0	0
87	1	0	6	1	1	1	1	0	0	1	0	4	0	NULL	0	1	1	4	8	1	13	38	0	0
75	1	0	9	0	0	1	1	0	0	1	0	4	0	NULL	0	1	1	1	8	1	9	38	1	0
80	0	0	8	0	0	1	1	0	0	1	0	4	0	NULL	0	1	1	2	8	1	6	23	0	0
51	1	0	2	1	1	0	0	0	0	1	0	4	0	NULL	0	1	1	1	8	1	8	23	1	0
68	1	0	2	1	1	1	1	0	0	1	0	3	0	NULL	0	1	1	2	8	1	7	18	0	0
79	1	0	11	0	0	1	1	0	0	1	0	4	0	NULL	0	1	1	2	8	1	10	39	0	0
59	1	0	12	0	0	1	1	0	0	1	0	3	0	NULL	0	1	1	2	8	1	9	25	1	0
71	1	0	6	0	0	1	1	0	0	1	0	4	0	NULL	0	1	1	5	8	1	14	55	0	0
92	1	0	12	1	1	1	1	0	0	1	0	4	0	NULL	0	1	1	1	8	1	8	29	0	0
84	0	0	1	0	0	1	1	0	0	1	0	4	0	NULL	0	1	1	2	8	1	7	22	0	0
93	0	0	12	0	0	1	1	0	0	1	0	4	0	NULL	0	1	1	2	8	1	9	25	0	0
86	0	0	7	0	0	1	1	0	0	1	1	3	0	NULL	0	1	1	2	8	1	9	29	0	0
97	0	0	12	1	1	1	1	0	0	1	0	3	0	NULL	0	1	1	3	8	1	8	30	0	0
77	1	0	1	0	0	1	1	0	0	1	0	4	0	NULL	0	1	1	5	8	1	9	43	0	0
75	0	0	12	0	0	1	1	0	0	1	0	4	0	NULL	0	1	1	3	8	1	9	35	0	0
89	1	0	1	0	0	1	1	0	0	1	0	4	0	NULL	0	1	1	2	8	1	10	24	0	0
82	1	0	1	0	0	1	1	0	0	1	0	4	0	NULL	0	1	1	2	8	1	8	20	0	0
68	0	0	5	1	1	1	1	0	0	1	0	4	0	NULL	0	1	1	3	8	1	13	26	0	0
73	1	0	5	0	0	0	0	0	0	1	0	4	0	NULL	0	1	1	1	8	1	11	26	1	0
65	1	0	12	0	0	0	0	0	0	1	0	4	0	NULL	0	1	1	1	8	1	5	28	0	0
91	1	0	8	0	0	1	1	0	0	1	0	4	0	NULL	0	1	1	2	8	1	16	42	0	0
92	0	0	7	1	5	1	1	0	0	1	0	3	0	NULL	0	1	1	1	8	1	9	26	1	0
83	1	0	12	1	5	1	1	0	0	1	1	3	0	NULL	0	1	1	4	8	0	16	37	0	0
94	0	0	11	0	0	1	1	0	0	1	0	4	0	NULL	0	1	1	3	8	1	10	24	0	0
48	1	0	6	1	2	1	1	0	0	1	0	4	0	NULL	0	1	1	1	8	1	3	36	0	0
75	0	0	4	0	0	0	0	0	0	1	0	4	0	NULL	0	1	1	1	8	1	8	20	0	0
68	1	0	8	1	1	0	0	0	0	1	0	3	0	NULL	0	1	1	2	8	1	10	47	0	0
83	1	0	1	1	1	0	0	0	0	1	0	4	0	NULL	0	1	1	2	8	1	6	32	1	0
73	0	0	2	0	0	1	1	0	0	1	0	4	0	NULL	0	1	1	3	8	1	7	38	0	0
61	1	0	4	0	0	1	1	0	0	1	0	4	0	NULL	0	1	1	3	8	1	9	33	0	0
89	1	0	11	0	0	1	1	0	0	1	0	4	0	NULL	0	1	1	3	8	1	10	27	0	0
92	0	0	5	1	5	1	1	0	0	1	0	3	0	NULL	0	1	1	2	8	1	6	23	0	0
88	0	0	4	0	0	1	1	0	0	1	0	4	0	NULL	0	1	1	2	8	1	6	19	1	0
75	0	0	8	1	1	0	0	0	0	1	0	4	0	NULL	0	1	1	3	8	1	6	26	0	0
71	1	0	12	0	0	1	1	0	0	1	0	4	0	NULL	0	1	1	3	8	0	9	33	0	0
92	1	0	9	0	0	1	1	0	0	1	0	4	0	NULL	0	1	1	1	8	0	6	49	0	0
66	0	0	8	1	1	0	0	0	0	1	1	4	0	NULL	0	1	1	3	8	1	0	23	0	0
82	1	0	10	0	0	1	1	0	0	1	0	3	0	NULL	0	1	1	1	8	1	9	29	0	0
76	1	0	4	0	0	1	1	0	0	1	0	4	0	NULL	0	1	1	3	8	1	9	34	0	0
54	0	0	10	0	0	1	1	0	0	1	0	4	0	NULL	0	1	1	2	8	1	10	24	0	0
77	1	0	6	0	0	1	1	0	0	1	0	4	0	NULL	0	1	1	3	8	1	8	26	0	0
80	1	0	1	0	0	1	1	0	0	1	0	4	0	NULL	0	1	1	3	8	1	8	29	0	0
68	1	0	1	0	0	0	0	0	0	1	0	3	0	NULL	0	1	1	2	8	1	5	32	0	0
86	1	0	1	0	0	0	0	0	0	1	0	4	0	NULL	0	1	1	2	8	1	11	27	1	0
69	1	0	2	0	0	1	1	0	0	1	0	4	0	NULL	0	1	1	2	8	1	9	27	1	0
88	0	0	1	1	1	1	1	0	0	1	0	4	0	NULL	0	1	1	2	8	1	8	21	1	0
75	1	0	3	0	0	1	1	0	0	1	0	4	0	NULL	0	1	1	2	8	1	12	33	0	0
71	1	0	7	0	0	1	1	0	0	1	0	4	0	NULL	0	1	1	1	8	0	8	22	0	0
95	0	0	11	0	0	1	1	0	0	1	0	4	0	NULL	0	1	1	1	8	1	7	36	0	0
89	0	0	12	1	5	1	1	1	0	1	0	3	0	NULL	0	1	1	2	8	1	7	33	0	0
87	1	0	12	1	5	1	1	0	1	1	0	4	1	11	1	1	1	1	9	1	9	32	1	0
67	1	1	4	0	0	0	0	0	0	1	1	4	1	14	3	0	1	2	9	1	9	25	1	0
93	1	0	7	0	0	1	1	0	0	1	0	4	1	14	1	1	1	2	9	1	6	31	0	0
73	0	1	2	0	0	0	0	0	0	1	0	4	1	15	1	1	1	2	9	1	12	32	0	0
83	1	0	11	1	1	1	1	0	0	1	0	3	1	15	1	1	1	1	9	1	3	17	1	0
74	1	1	1	0	0	1	1	0	0	1	0	4	1	28	1	1	1	3	9	1	7	37	0	0
67	1	0	11	1	1	1	1	0	0	1	0	1	1	0	3	1	1	4	9	1	8	33	0	0
92	0	0	12	0	0	1	1	0	0	1	0	1	1	0	4	1	1	2	9	1	11	23	0	0
62	1	0	11	0	0	1	1	0	0	1	0	1	1	0	1	1	1	1	9	1	10	24	1	1
42	1	1	4	1	5	1	1	0	0	1	0	1	1	1	3	1	1	2	9	1	6	19	0	0
66	1	1	10	0	0	1	1	1	0	1	0	1	1	1	3	1	1	1	9	1	6	20	0	0
59	1	0	8	1	1	1	1	0	0	1	0	1	1	1	1	1	1	1	9	1	12	32	0	0
65	1	0	6	1	5	0	0	0	0	1	0	3	1	1	8	1	1	1	9	1	9	32	0	0
63	1	0	6	1	1	1	1	0	0	1	1	1	1	1	2	1	1	1	9	1	11	25	0	0
69	1	1	1	1	1	0	0	0	0	1	0	1	1	2	4	1	1	2	9	1	9	34	0	0
60	1	1	9	1	1	0	0	0	0	1	0	1	1	2	3	1	1	2	9	1	9	28	0	0
66	0	1	4	1	1	1	1	0	0	1	0	1	1	2	1	1	1	2	9	1	9	24	0	0
66	1	1	11	1	1	0	0	0	0	1	0	1	1	2	3	1	1	4	9	1	10	31	0	1
73	1	0	8	1	3	0	0	0	0	1	0	1	1	2	3	1	1	2	9	1	5	26	1	0
52	1	0	5	1	1	0	0	0	0	1	0	1	1	2	1	1	1	3	9	1	9	46	0	0
82	1	0	9	1	1	1	1	0	0	1	0	1	1	2	6	1	1	3	9	1	10	29	1	0
52	1	1	12	1	1	1	1	0	0	1	0	1	1	3	3	1	1	1	9	1	8	36	0	0
60	1	1	3	0	0	0	0	0	0	1	0	1	1	3	2	0	1	2	9	1	4	34	0	0
83	0	0	12	1	5	0	0	0	0	1	0	1	1	4	4	1	1	3	9	1	6	39	0	0
73	0	0	2	0	0	1	1	0	0	1	0	4	1	4	1	1	1	3	9	1	12	25	0	0
38	1	1	1	0	0	0	0	0	0	1	0	1	1	5	1	1	1	3	9	1	11	31	0	0
68	1	0	12	0	0	0	0	0	0	1	0	3	1	8	2	1	1	5	9	1	6	38	0	0
84	1	1	1	0	0	1	1	0	0	1	0	4	0	NULL	0	1	1	3	9	1	8	40	0	0
76	0	1	2	1	1	0	0	0	0	0	0	4	0	NULL	0	1	1	1	9	1	11	25	0	0
72	0	1	5	1	1	1	1	0	0	1	1	4	0	NULL	0	1	1	2	9	1	5	35	1	0
82	1	1	9	1	1	1	1	0	0	1	0	4	0	NULL	0	1	1	2	9	1	10	27	0	0
85	1	1	10	0	0	0	0	0	0	1	0	4	0	NULL	0	1	1	3	9	1	11	44	0	0
82	1	1	11	0	0	1	1	0	0	1	0	4	0	NULL	0	1	1	2	9	1	7	24	0	0
90	0	1	1	0	0	1	0	1	0	1	0	4	0	NULL	0	1	1	2	9	1	8	25	0	0
85	1	1	1	1	1	0	0	0	0	1	0	4	0	NULL	0	1	1	2	9	1	11	34	0	0
84	1	1	2	1	1	1	1	0	0	1	0	3	0	NULL	0	1	1	2	9	1	8	30	0	0
84	0	1	3	0	0	1	1	0	0	1	0	4	0	NULL	0	1	1	2	9	1	7	44	0	0
85	1	1	3	0	0	0	0	0	0	1	0	4	0	NULL	0	1	1	3	9	1	6	31	0	0
90	0	1	3	1	1	1	1	0	0	1	1	4	0	NULL	0	1	1	1	9	1	14	29	0	0
72	1	1	4	1	3	1	1	0	0	1	0	4	0	NULL	0	1	1	1	9	1	9	22	0	0
84	1	1	5	1	5	1	1	0	0	1	0	3	0	NULL	0	1	1	1	9	1	4	26	0	0
76	1	1	8	0	0	1	1	0	0	1	0	4	0	NULL	0	1	1	1	9	1	11	53	0	0
70	1	1	9	0	0	0	0	0	0	1	0	4	0	NULL	0	1	1	1	9	1	12	25	0	0
79	1	1	10	0	0	0	0	0	0	1	1	4	0	NULL	0	1	1	3	9	1	17	28	0	0
83	1	1	11	0	0	1	1	0	0	1	0	4	0	NULL	0	1	1	1	9	1	10	26	0	0
86	1	1	12	0	0	1	1	1	2	1	0	3	0	NULL	0	1	1	1	9	1	10	22	0	0
90	1	1	1	0	0	0	0	0	0	1	1	4	0	NULL	0	1	1	1	9	1	8	27	0	0
66	1	1	1	0	0	0	0	0	0	1	0	4	0	NULL	0	1	1	1	9	1	12	25	0	0
79	1	1	3	1	1	1	1	0	0	1	0	3	0	NULL	0	1	1	2	9	1	8	21	0	0
91	0	1	3	1	5	1	2	1	2	1	0	3	0	NULL	0	1	1	1	9	1	5	19	0	0
82	1	1	5	0	0	0	0	0	0	1	0	4	0	NULL	0	1	1	2	9	1	12	32	1	0
58	1	1	6	0	0	0	0	0	0	1	1	4	0	NULL	0	1	1	1	9	1	8	33	0	0
94	0	1	7	0	0	1	1	0	0	1	0	4	0	NULL	0	1	1	2	9	1	17	32	0	0
85	0	1	8	1	5	1	1	1	1	0	0	4	0	NULL	0	1	1	2	9	1	18	30	0	0
83	1	1	8	0	0	1	1	0	0	1	0	4	0	NULL	0	1	1	1	9	1	11	28	0	0
85	0	1	8	0	0	1	1	0	0	1	0	4	0	NULL	0	1	1	2	9	1	18	35	0	0
87	1	1	10	0	0	1	1	0	0	1	0	4	0	NULL	0	1	1	1	9	1	12	72	0	0
87	1	1	11	0	0	0	0	0	0	1	1	4	0	NULL	0	1	1	2	9	1	7	19	0	0
84	1	1	12	0	0	1	1	0	1	1	1	3	0	NULL	0	1	1	3	9	1	7	31	1	0
95	0	1	1	0	0	1	1	1	2	1	0	4	0	NULL	0	1	1	2	9	1	8	34	0	0
87	0	1	1	1	1	0	0	0	0	1	0	4	0	NULL	0	0	1	1	9	0	8	30	0	0
95	0	1	1	0	0	0	0	0	0	1	0	4	0	NULL	0	0	1	2	9	0	10	39	0	0
92	1	1	1	0	0	1	1	0	0	1	1	3	0	NULL	0	1	1	1	9	1	8	21	0	0
91	0	1	1	0	0	1	1	0	0	1	0	4	0	NULL	0	1	1	1	9	1	15	39	1	0
84	1	1	2	0	0	1	1	0	0	1	0	4	0	NULL	0	1	1	1	9	1	9	30	0	0
84	1	1	2	0	0	1	1	0	0	1	0	4	0	NULL	0	1	1	1	9	1	13	24	0	0
90	0	1	3	1	5	1	1	1	0	1	0	4	0	NULL	0	1	1	3	9	1	10	40	0	0
93	0	1	3	0	0	1	1	0	0	1	0	4	0	NULL	0	0	1	4	9	0	7	29	0	0
79	1	1	3	0	0	0	0	0	0	1	0	3	0	NULL	0	1	1	2	9	1	5	17	0	0
81	0	1	4	0	0	1	1	0	0	1	0	4	0	NULL	0	1	1	2	9	1	3	23	0	0
97	0	1	5	1	5	1	1	1	0	1	0	4	0	NULL	0	1	1	1	9	1	9	22	0	0
88	1	1	5	1	5	0	0	0	0	1	0	3	0	NULL	0	1	1	2	9	1	13	21	0	0
75	1	1	6	1	1	0	0	0	0	1	0	3	0	NULL	0	1	1	1	9	0	4	27	0	0
77	1	1	11	0	0	1	1	0	0	1	0	4	0	NULL	0	1	1	2	9	1	7	24	0	0
82	1	1	11	0	0	1	1	0	0	1	0	4	0	NULL	0	1	1	2	9	1	7	28	0	0
86	0	1	12	1	5	1	1	0	0	1	0	3	0	NULL	0	0	1	2	9	0	5	24	0	0
74	1	1	2	0	0	1	1	0	0	1	0	4	0	NULL	0	1	1	2	9	1	6	28	0	0
97	0	1	2	0	0	1	1	0	0	1	1	4	0	NULL	0	1	1	3	9	1	8	23	1	0
91	0	1	2	0	0	1	1	0	0	1	0	4	0	NULL	0	1	1	2	9	1	6	27	0	0
82	1	1	2	1	3	1	1	0	0	1	0	3	0	NULL	0	1	1	1	9	1	9	13	0	0
79	1	1	3	1	5	1	1	0	0	1	0	3	0	NULL	0	1	1	1	9	1	11	22	0	0
83	1	1	3	1	1	0	0	0	0	1	0	4	0	NULL	0	1	1	4	9	1	8	51	0	0
75	1	1	4	1	1	0	0	0	0	0	0	4	0	NULL	0	1	1	1	9	1	9	19	0	0
66	1	1	4	0	0	1	1	0	0	1	0	4	0	NULL	0	1	1	1	9	1	8	67	0	0
90	0	1	4	1	5	1	1	1	0	1	0	4	0	NULL	0	0	1	1	9	1	6	13	0	0
88	1	1	4	0	0	1	1	0	0	1	0	4	0	NULL	0	1	1	1	9	1	13	29	0	0
53	0	1	4	0	0	1	1	0	0	1	0	4	0	NULL	0	1	1	1	9	1	8	16	0	0
86	1	1	5	1	1	1	1	0	0	1	1	3	0	NULL	0	1	1	2	9	1	7	23	0	0
71	1	1	8	1	1	1	1	0	0	1	0	3	0	NULL	0	1	1	1	9	1	7	28	0	0
74	0	1	9	0	0	0	0	0	0	1	0	4	0	NULL	0	1	1	3	9	1	15	37	0	0
63	0	1	10	0	0	1	1	0	0	1	0	4	0	NULL	0	1	1	1	9	1	5	11	0	0
89	0	1	12	0	0	1	1	0	0	1	0	4	0	NULL	0	1	1	1	9	1	11	28	0	0
81	0	1	12	0	0	1	1	0	0	1	0	3	0	NULL	0	1	1	2	9	1	9	25	1	0
67	1	0	1	1	1	0	0	0	0	1	1	3	0	NULL	0	1	1	2	9	1	5	25	0	0
83	1	0	1	1	5	1	1	0	0	1	0	3	0	NULL	0	1	1	2	9	1	11	39	1	0
93	0	0	1	0	0	1	1	0	0	1	0	4	0	NULL	0	1	1	2	9	1	8	27	0	0
72	0	0	7	0	0	1	1	0	0	0	0	4	0	NULL	0	1	1	2	9	1	10	21	0	0
66	0	0	10	1	1	0	0	0	0	1	0	3	0	NULL	0	1	1	3	9	1	5	32	0	0
87	0	0	12	0	0	0	0	0	0	1	0	4	0	NULL	0	1	1	1	9	1	5	115	0	0
88	0	0	1	0	0	0	0	0	0	1	1	3	0	NULL	0	1	1	2	9	1	6	20	0	0
70	1	0	10	0	0	0	0	0	0	1	0	4	0	NULL	0	1	1	2	9	1	9	28	0	0
83	0	0	2	0	0	1	1	0	0	1	0	4	0	NULL	0	1	1	1	9	1	7	19	0	0
87	0	0	12	0	0	1	1	0	0	1	0	4	0	NULL	0	1	1	2	9	0	9	20	0	0
76	0	0	6	0	0	1	1	0	0	1	1	4	0	NULL	0	1	1	3	9	1	8	26	0	0
71	0	0	5	0	0	0	0	0	0	1	0	4	0	NULL	0	1	1	1	9	1	10	25	1	0
78	1	0	3	1	1	1	1	0	0	1	0	3	0	NULL	0	1	1	1	9	1	7	23	0	0
87	1	0	5	0	0	1	1	0	0	1	1	4	0	NULL	0	1	1	2	9	1	9	27	0	0
75	1	0	10	1	1	0	0	0	0	1	0	3	0	NULL	0	1	1	2	9	1	7	36	0	0
81	0	0	12	0	0	1	1	0	0	1	0	4	0	NULL	0	1	1	1	9	1	7	27	0	0
84	1	0	1	0	0	0	0	0	0	1	0	4	0	NULL	0	1	1	2	9	1	9	25	0	0
82	1	0	12	1	1	1	1	0	0	1	0	4	0	NULL	0	1	1	2	9	1	6	25	1	0
92	1	0	6	0	0	1	1	1	0	1	0	4	0	NULL	0	1	1	2	9	1	14	29	0	0
83	1	0	11	0	0	1	1	0	0	1	0	2	0	NULL	0	1	1	3	9	1	7	24	0	0
92	1	0	10	0	0	1	1	0	0	1	0	4	0	NULL	0	1	1	1	9	1	11	26	0	0
80	0	0	5	0	0	1	1	0	0	1	0	4	0	NULL	0	1	1	3	9	1	3	22	0	0
76	0	0	11	0	0	1	1	1	0	1	0	4	0	NULL	0	1	1	3	9	1	11	36	0	0
94	1	0	12	0	0	0	0	0	0	1	0	4	0	NULL	0	1	1	3	9	1	10	34	0	0
77	1	0	2	0	0	0	0	0	0	1	0	4	0	NULL	0	1	1	2	9	1	10	28	0	0
87	1	0	5	1	1	1	1	1	0	1	0	4	0	NULL	0	1	1	1	9	1	9	38	1	0
68	0	0	1	0	0	1	1	0	0	1	0	4	0	NULL	0	1	1	2	9	1	11	29	0	0
80	0	0	1	0	0	1	1	0	0	1	0	4	0	NULL	0	1	1	2	9	1	9	22	0	0
83	1	0	2	0	0	1	1	0	0	1	0	4	0	NULL	0	1	1	3	9	1	6	27	0	0
92	0	0	1	0	0	1	1	0	0	1	0	3	0	NULL	0	1	1	3	9	1	6	28	0	0
85	1	0	1	0	0	1	1	0	0	1	0	4	0	NULL	0	1	1	3	9	1	10	32	0	0
80	0	0	6	0	0	1	1	0	0	1	0	4	0	NULL	0	1	1	2	9	1	9	25	1	0
67	1	0	10	0	0	1	1	0	0	1	0	4	0	NULL	0	1	1	3	9	1	8	33	0	0
72	1	0	9	0	0	1	1	0	0	1	0	4	0	NULL	0	1	1	3	9	1	8	30	0	0
81	1	0	1	1	1	1	1	0	0	1	0	4	0	NULL	0	1	1	5	9	1	7	49	0	0
47	0	0	1	0	0	0	0	0	0	1	0	4	0	NULL	0	1	1	2	9	1	6	27	0	0
94	0	0	2	0	0	0	0	0	0	1	0	4	0	NULL	0	1	1	3	9	1	19	33	0	0
93	0	0	2	0	0	1	1	0	0	1	0	4	0	NULL	0	1	1	1	9	1	8	23	1	0
81	1	0	9	1	5	1	1	0	0	1	0	4	0	NULL	0	1	1	4	9	1	10	27	0	0
65	1	0	10	0	0	1	1	0	0	1	0	4	0	NULL	0	1	1	2	9	1	12	31	0	0
83	0	0	12	1	1	1	1	1	2	1	0	4	0	NULL	0	1	1	1	9	1	9	21	1	0
76	0	0	2	0	0	1	1	0	0	1	0	4	0	NULL	0	1	1	1	9	1	6	28	0	0
82	1	0	11	0	0	1	1	0	0	1	0	4	0	NULL	0	1	1	1	9	1	9	16	0	0
72	1	0	9	0	0	0	0	0	0	1	1	4	0	NULL	0	1	1	1	9	1	10	27	1	0
75	1	0	2	1	1	1	1	0	0	1	1	3	0	NULL	0	1	1	2	9	0	9	32	1	0
77	1	0	3	0	0	1	1	0	0	1	0	4	0	NULL	0	1	1	1	9	1	6	30	0	0
59	1	0	3	0	0	1	1	0	0	1	1	4	0	NULL	0	1	1	5	9	1	11	30	0	0
73	1	0	5	0	0	1	1	1	0	1	0	4	0	NULL	0	1	1	2	9	1	11	36	0	0
91	0	0	9	1	5	1	1	0	0	1	0	3	0	NULL	0	1	1	2	9	1	7	36	0	0
85	1	0	6	0	0	1	1	0	0	1	0	4	0	NULL	0	1	1	3	9	1	9	30	0	0
73	1	0	12	1	1	0	0	0	0	1	0	4	0	NULL	0	1	1	4	9	1	7	36	1	0
79	1	0	12	0	0	0	0	0	0	1	0	4	0	NULL	0	1	1	2	9	1	9	27	0	0
92	0	0	12	0	0	1	1	0	0	1	0	4	0	NULL	0	1	1	2	9	1	11	24	0	0
76	1	0	8	1	1	0	0	0	0	1	0	3	0	NULL	0	1	1	1	9	1	7	28	0	0
61	0	0	4	0	0	0	0	0	0	1	0	4	0	NULL	0	1	1	3	9	1	14	32	0	0
88	0	0	1	1	1	1	1	0	0	1	0	4	0	NULL	0	1	1	1	9	0	13	47	1	0
84	0	0	11	0	0	1	1	0	0	1	0	4	0	NULL	0	1	1	1	9	1	8	27	0	0
86	1	0	12	0	0	1	1	0	0	1	0	3	0	NULL	0	1	1	2	9	1	6	34	0	0
90	0	0	8	1	5	1	1	1	0	1	0	4	0	NULL	0	1	1	1	9	1	7	24	0	0
72	1	0	11	0	0	1	1	0	0	1	0	4	0	NULL	0	1	1	5	9	1	12	50	0	0
75	0	0	7	1	1	1	1	1	0	1	0	4	0	NULL	0	1	1	1	9	1	9	25	0	0
82	1	0	9	0	0	0	0	0	0	1	0	4	0	NULL	0	1	1	1	9	1	7	32	0	0
76	1	0	12	1	1	1	1	0	0	1	0	4	0	NULL	0	1	1	1	9	1	5	25	0	0
67	1	0	9	0	0	0	0	0	0	1	0	4	0	NULL	0	1	1	2	9	1	7	19	0	0
86	1	0	10	1	1	0	0	0	0	1	0	3	0	NULL	0	1	1	2	9	1	7	25	1	0
94	0	0	6	1	1	1	1	0	0	1	0	4	0	NULL	0	1	1	1	9	1	7	23	1	0
88	1	0	10	1	1	0	0	0	0	1	0	3	0	NULL	0	1	1	2	9	1	9	29	1	0
70	1	0	2	0	0	1	1	0	0	1	0	4	0	NULL	0	1	1	2	9	1	8	24	0	0
85	1	0	12	0	0	1	1	0	0	1	0	4	0	NULL	0	1	1	2	9	1	5	33	0	0
82	0	0	2	1	5	1	1	0	0	1	0	3	0	NULL	0	1	1	2	9	1	9	32	1	0
80	1	0	2	0	0	1	1	0	0	1	0	4	0	NULL	0	1	1	2	9	1	9	28	0	0
89	0	0	4	0	0	1	1	0	0	1	0	4	0	NULL	0	1	1	1	9	0	10	28	0	0
62	1	0	6	0	0	1	1	0	0	1	0	4	0	NULL	0	1	1	2	9	1	7	44	0	0
93	1	0	6	0	0	1	1	0	0	1	0	4	0	NULL	0	1	1	1	9	1	9	20	0	0
86	0	0	6	0	0	1	1	0	0	1	0	4	0	NULL	0	1	1	1	9	1	8	33	0	0
98	0	0	12	1	1	1	1	0	0	1	0	4	0	NULL	0	1	1	2	9	1	12	30	0	0
85	1	0	10	0	0	0	0	0	0	1	0	4	0	NULL	0	1	1	2	9	1	12	24	0	0
84	1	0	9	1	8	0	0	0	0	1	0	4	0	NULL	0	1	1	1	9	0	9	28	0	1
37	1	0	5	1	4	0	0	0	0	1	0	4	1	12	3	1	1	1	10	1	7	29	0	0
71	1	1	3	1	1	1	1	0	0	1	0	3	1	13	1	1	1	2	10	1	8	27	0	0
69	1	0	10	0	0	0	0	0	0	1	0	3	1	13	2	1	1	2	10	0	5	37	0	0
67	1	0	2	0	0	1	1	0	1	1	0	4	1	14	3	1	1	3	10	1	12	26	0	0
53	1	1	7	1	1	0	0	0	0	1	0	3	1	16	3	1	1	4	10	1	7	28	0	0
86	0	0	2	0	0	1	1	0	0	1	0	4	1	19	1	1	1	1	10	1	10	25	0	0
62	1	0	12	0	0	0	0	0	0	1	0	4	1	21	1	1	1	2	10	1	14	27	0	0
73	0	0	3	1	1	1	1	0	0	1	0	4	1	23	1	1	1	2	10	1	8	33	0	0
68	1	1	4	0	0	1	1	0	0	1	0	4	1	24	3	1	1	2	10	1	10	31	0	0
89	1	1	5	1	1	1	1	0	0	1	0	3	1	24	1	1	1	1	10	1	9	28	0	0
50	1	1	3	1	5	0	0	0	0	1	1	3	1	26	3	1	1	4	10	1	13	38	0	0
54	1	1	1	1	1	1	1	0	0	1	0	1	1	0	2	1	1	1	10	1	9	29	1	0
68	1	1	11	1	5	1	1	0	0	1	0	3	1	28	1	1	1	2	10	1	9	35	1	0
69	1	0	4	1	5	1	1	0	0	1	0	1	1	0	3	1	1	1	10	1	8	19	1	0
82	1	1	3	1	5	0	0	0	0	1	1	1	1	1	5	0	1	2	10	1	7	31	1	0
82	1	1	3	1	5	1	1	0	0	1	1	1	1	1	5	1	1	2	10	1	7	30	1	0
65	1	1	3	1	2	1	1	0	1	1	0	1	1	1	9	0	1	3	10	0	8	24	0	0
24	1	1	6	1	1	1	1	0	0	1	1	1	1	1	6	1	1	1	10	1	7	34	1	1
85	0	0	7	1	1	0	0	0	0	1	1	1	1	1	3	1	1	1	10	1	0	15	0	0
82	1	0	3	1	1	1	1	0	1	1	0	1	1	1	2	1	1	2	10	1	9	20	0	1
37	1	0	4	0	0	1	1	0	0	1	0	1	1	1	2	1	1	3	10	1	9	39	0	0
92	1	0	10	0	0	1	1	0	0	1	0	1	1	1	3	1	1	2	10	1	6	21	0	0
73	1	1	3	1	2	1	1	0	0	1	0	1	1	2	3	1	1	1	10	1	9	30	0	0
67	0	1	11	1	1	1	1	0	0	1	0	1	1	2	4	1	1	3	10	1	6	46	1	0
72	1	1	7	1	1	0	0	0	0	1	0	1	1	2	10	1	1	3	10	1	13	42	0	0
66	1	1	12	1	1	0	0	0	0	1	0	1	1	2	3	1	1	3	10	1	15	37	0	0
88	0	0	3	0	0	1	1	0	0	1	0	1	1	2	1	1	1	1	10	1	11	25	0	0
76	1	0	10	1	1	0	0	0	0	1	0	1	1	2	4	1	1	5	10	1	8	40	0	0
67	0	0	3	0	0	0	0	0	0	1	0	1	1	3	3	1	1	2	10	1	10	32	0	0
74	1	0	12	0	0	0	0	0	0	1	0	1	1	3	3	1	1	3	10	1	4	25	0	0
71	1	1	12	1	1	0	0	0	0	1	0	3	1	4	4	1	1	3	10	1	10	36	0	0
82	0	1	12	1	1	0	0	0	0	1	0	3	1	7	1	1	1	1	10	1	8	25	1	0
72	1	0	1	0	0	0	0	0	0	1	0	3	1	7	4	1	1	1	10	1	13	29	0	0
66	1	1	11	0	0	0	0	0	0	1	0	4	1	9	1	1	1	1	10	1	9	32	0	0
84	1	0	5	0	0	0	0	0	0	1	1	4	1	9	3	1	1	2	10	1	4	24	0	0
89	0	1	2	0	0	0	0	0	0	1	0	4	0	NULL	0	1	1	2	10	1	5	35	0	0
90	1	1	4	0	0	1	1	1	0	1	0	3	0	NULL	0	0	1	2	10	0	5	22	0	0
78	1	1	4	0	0	0	0	0	0	1	0	4	0	NULL	0	1	1	1	10	1	6	28	1	0
83	1	1	5	0	0	0	0	0	0	1	0	4	0	NULL	0	1	1	2	10	1	12	25	0	0
82	1	1	5	1	1	0	0	0	0	1	0	3	0	NULL	0	1	1	2	10	1	9	30	0	0
88	0	1	5	0	0	0	0	0	0	1	0	3	0	NULL	0	1	1	1	10	1	10	20	0	0
86	0	1	7	1	1	1	1	0	0	1	0	3	0	NULL	0	1	1	4	10	1	8	30	0	0
93	1	1	9	1	1	1	1	0	0	1	0	3	0	NULL	0	1	1	1	10	1	14	36	1	0
70	1	1	9	1	1	1	1	0	0	1	0	4	0	NULL	0	1	1	2	10	1	8	25	0	0
79	0	1	11	0	0	1	1	0	0	1	0	4	0	NULL	0	1	1	2	10	1	12	26	0	0
83	0	1	12	0	0	0	0	0	0	1	0	3	0	NULL	0	1	1	1	10	1	11	24	1	0
87	0	1	12	0	0	1	1	0	0	1	0	4	0	NULL	0	1	1	2	10	1	10	25	0	0
78	0	1	1	0	0	1	1	0	0	1	0	4	0	NULL	0	1	1	2	10	1	5	30	1	0
94	1	1	2	0	0	0	0	0	0	1	0	4	0	NULL	0	1	1	1	10	1	4	25	0	0
93	0	1	3	0	0	1	1	0	0	1	0	4	0	NULL	0	1	1	1	10	1	8	35	0	0
81	0	1	3	0	0	1	1	0	0	1	0	4	0	NULL	0	1	1	2	10	1	5	23	0	0
77	1	1	4	0	0	0	0	0	0	1	0	4	0	NULL	0	1	1	3	10	1	10	24	0	0
75	0	1	4	0	0	1	1	0	0	1	0	4	0	NULL	0	1	1	1	10	1	11	32	0	0
93	0	1	7	0	0	0	0	0	0	1	0	4	0	NULL	0	1	1	2	10	1	10	23	0	0
82	1	1	8	0	0	0	0	0	0	1	0	4	0	NULL	0	1	1	1	10	1	10	21	0	0
45	0	1	8	0	0	1	1	0	0	1	0	4	0	NULL	0	1	1	2	10	1	10	25	0	0
88	1	1	9	1	1	0	0	0	0	1	0	4	0	NULL	0	1	1	3	10	1	8	31	0	0
89	0	1	9	0	0	1	1	0	0	1	0	4	0	NULL	0	1	1	2	10	1	6	38	0	0
77	1	1	10	0	0	0	0	0	0	1	0	4	0	NULL	0	1	1	2	10	1	6	25	0	0
91	0	1	10	0	0	1	1	0	0	1	0	4	0	NULL	0	1	1	2	10	1	11	37	0	0
71	1	1	10	0	0	0	0	0	0	1	0	4	0	NULL	0	1	1	2	10	1	12	32	0	0
44	1	1	11	1	1	0	0	0	0	1	1	4	0	NULL	0	0	1	3	10	1	10	32	0	0
48	1	1	11	0	0	0	0	0	0	1	0	4	0	NULL	0	1	1	3	10	1	9	31	0	0
93	0	1	12	0	0	1	1	0	0	1	0	4	0	NULL	0	1	1	1	10	1	9	44	1	0
91	0	1	1	0	0	1	1	1	0	1	0	4	0	NULL	0	1	1	2	10	1	5	41	0	0
64	1	1	1	0	0	1	1	0	0	1	0	4	0	NULL	0	1	1	1	10	1	6	27	0	0
91	1	1	2	0	0	0	0	0	0	0	0	3	0	NULL	0	1	1	1	10	1	6	24	1	0
62	1	1	3	1	1	0	0	0	0	1	0	4	0	NULL	0	1	1	1	10	1	4	22	0	0
90	0	1	3	0	0	1	1	1	0	1	0	4	0	NULL	0	1	1	2	10	1	8	38	0	0
83	1	1	3	0	0	1	1	0	0	1	0	4	0	NULL	0	1	1	1	10	1	11	31	0	0
75	1	1	4	0	0	0	0	0	0	1	0	4	0	NULL	0	1	1	2	10	1	9	36	1	0
89	1	1	4	0	0	1	1	0	0	1	0	4	0	NULL	0	1	1	1	10	1	12	26	0	0
78	1	1	5	1	1	1	1	1	0	1	0	4	0	NULL	0	1	1	2	10	1	6	28	0	0
63	1	1	7	1	8	0	0	0	0	1	0	5	0	NULL	0	1	1	1	10	1	7	28	1	0
78	1	1	8	1	1	0	0	0	0	1	0	4	0	NULL	0	1	1	1	10	1	10	16	0	0
73	0	1	10	0	0	1	1	0	0	1	0	4	0	NULL	0	1	1	1	10	1	7	38	0	0
80	0	1	10	1	5	0	0	0	0	1	0	3	0	NULL	0	1	1	2	10	1	5	23	1	0
95	1	1	11	0	0	1	1	0	0	1	0	4	0	NULL	0	1	1	1	10	1	4	20	0	0
85	0	1	1	1	5	1	1	0	0	1	0	3	0	NULL	0	1	1	1	10	1	6	24	0	0
78	1	1	3	0	0	1	1	0	0	1	0	4	0	NULL	0	0	1	1	10	0	4	24	0	0
90	0	1	3	0	0	1	1	1	1	1	0	3	0	NULL	0	1	1	1	10	1	5	42	0	0
83	0	1	3	0	0	1	1	0	0	1	0	4	0	NULL	0	0	1	1	10	1	8	17	0	0
48	1	1	3	0	0	0	0	0	0	1	0	4	0	NULL	0	1	1	3	10	1	10	27	0	0
75	1	1	4	0	0	1	1	1	2	1	0	4	0	NULL	0	1	1	2	10	1	15	31	0	0
59	1	1	4	0	0	0	0	0	0	1	0	4	0	NULL	0	1	1	2	10	1	8	27	0	0
23	1	1	5	0	0	1	1	0	0	1	0	4	0	NULL	0	0	1	1	10	0	7	31	0	0
74	1	1	7	1	1	1	1	0	0	1	0	3	0	NULL	0	1	1	2	10	1	10	27	0	0
39	0	1	7	0	0	1	1	0	0	1	0	4	0	NULL	0	1	1	2	10	1	8	27	0	0
83	1	1	7	0	0	1	1	0	0	1	0	4	0	NULL	0	1	1	2	10	1	7	31	0	0
93	0	1	7	0	0	1	1	0	0	1	0	4	0	NULL	0	1	1	1	10	1	10	27	0	0
84	0	1	11	0	0	1	1	0	0	1	0	4	0	NULL	0	1	1	1	10	1	9	20	0	0
86	0	1	11	0	0	0	0	0	0	1	0	4	0	NULL	0	0	1	3	10	0	10	30	0	0
77	0	1	11	1	1	1	1	0	0	1	0	3	0	NULL	0	0	1	1	10	0	7	27	0	0
55	1	1	12	0	0	1	1	0	0	1	0	4	0	NULL	0	1	1	2	10	1	9	29	0	0
82	1	1	12	0	0	0	0	0	0	1	0	4	0	NULL	0	1	1	2	10	1	9	31	0	0
88	1	1	1	0	0	1	1	0	0	1	0	3	0	NULL	0	1	1	2	10	1	8	40	0	0
82	1	1	1	0	0	0	0	0	0	1	0	4	0	NULL	0	1	1	2	10	1	7	40	0	0
95	1	1	1	0	0	1	1	0	0	1	0	4	0	NULL	0	1	1	2	10	1	8	18	0	0
85	1	1	1	0	0	0	0	0	0	1	0	4	0	NULL	0	1	1	3	10	1	8	41	1	0
89	1	1	2	0	0	0	0	0	0	1	0	4	0	NULL	0	1	1	2	10	1	9	47	0	0
86	0	1	4	0	0	1	1	0	0	1	0	4	0	NULL	0	1	1	1	10	1	18	63	0	0
87	0	1	4	0	0	1	1	0	0	1	0	4	0	NULL	0	1	1	2	10	1	7	33	0	0
68	1	1	6	0	0	1	1	0	0	1	1	4	0	NULL	0	1	1	1	10	1	12	38	0	0
76	0	1	7	1	8	0	0	0	0	1	0	3	0	NULL	0	1	1	1	10	1	13	18	0	0
80	1	1	11	0	0	1	1	0	0	1	1	3	0	NULL	0	0	1	1	10	1	9	27	0	0
96	1	1	11	0	0	1	1	0	0	1	0	4	0	NULL	0	1	1	1	10	1	8	28	0	0
79	0	1	12	0	0	1	1	0	0	1	0	4	0	NULL	0	1	1	2	10	1	11	31	0	0
71	0	0	2	0	0	0	0	0	0	1	0	4	0	NULL	0	1	1	3	10	1	6	28	0	0
97	1	0	2	0	0	1	1	0	0	1	0	4	0	NULL	0	1	1	1	10	0	9	23	0	0
71	1	0	2	1	1	1	1	0	0	1	0	3	0	NULL	0	1	1	3	10	0	8	41	0	0
85	0	0	3	1	5	1	1	1	0	1	0	3	0	NULL	0	1	1	1	10	1	6	23	0	0
82	1	0	3	0	0	1	1	0	0	1	0	3	0	NULL	0	1	1	2	10	1	7	33	0	0
76	1	0	6	0	0	1	1	0	0	1	0	4	0	NULL	0	1	1	1	10	1	5	38	0	0
77	1	0	7	0	0	0	0	0	0	1	0	4	0	NULL	0	1	1	1	10	1	8	16	0	0
67	1	0	7	0	0	0	0	0	0	1	0	4	0	NULL	0	1	1	1	10	1	5	25	0	0
82	1	0	8	0	0	1	1	0	0	1	0	4	0	NULL	0	1	1	2	10	1	8	25	0	0
80	1	0	10	0	0	0	0	0	0	1	0	4	0	NULL	0	1	1	2	10	1	7	32	0	0
79	0	0	11	0	0	0	0	0	0	1	0	4	0	NULL	0	1	1	3	10	1	9	27	0	0
89	1	0	11	0	0	0	0	0	0	1	0	4	0	NULL	0	1	1	1	10	1	5	27	0	0
75	1	0	12	1	1	1	1	0	0	1	0	4	0	NULL	0	1	1	3	10	1	19	48	0	0
82	1	0	12	0	0	1	1	0	0	1	0	4	0	NULL	0	1	1	5	10	1	6	39	0	0
93	0	0	12	0	0	1	1	0	0	1	0	4	0	NULL	0	1	1	1	10	1	8	32	0	0
71	1	0	11	1	1	0	0	0	0	1	0	4	0	NULL	0	1	1	2	10	1	6	21	0	0
70	1	0	1	1	1	0	0	0	0	1	0	3	0	NULL	0	1	1	3	10	1	7	35	1	0
86	0	0	2	0	0	1	1	0	0	1	0	4	0	NULL	0	1	1	2	10	1	7	21	0	0
67	0	0	1	0	0	1	1	0	0	1	0	4	0	NULL	0	1	1	2	10	1	7	22	0	0
86	1	0	1	0	0	1	1	0	0	1	0	4	0	NULL	0	1	1	3	10	1	12	25	0	0
93	0	0	10	0	0	1	1	0	0	1	0	4	0	NULL	0	1	1	3	10	1	10	30	0	0
90	0	0	2	0	0	1	1	0	0	1	0	4	0	NULL	0	1	1	2	10	1	8	25	0	0
81	1	0	4	1	1	1	1	0	0	1	0	4	0	NULL	0	1	1	2	10	1	7	29	0	0
63	1	0	11	0	0	0	0	0	0	1	0	4	0	NULL	0	1	1	3	10	1	8	28	0	0
88	1	0	1	0	0	1	1	0	0	1	0	4	0	NULL	0	1	1	3	10	1	9	29	0	0
84	1	0	2	0	0	0	0	0	0	1	0	4	0	NULL	0	1	1	1	10	1	5	25	0	0
82	1	0	9	0	0	0	0	0	0	1	0	4	0	NULL	0	1	1	1	10	1	7	15	0	0
98	0	0	2	1	1	0	0	0	0	1	0	3	0	NULL	0	1	1	1	10	1	7	39	0	0
87	0	0	9	1	1	1	1	0	0	1	0	3	0	NULL	0	1	1	2	10	1	9	36	0	0
82	0	0	3	0	0	0	0	0	0	1	0	4	0	NULL	0	1	1	2	10	1	8	25	0	0
74	0	0	3	1	1	0	0	0	0	1	0	4	0	NULL	0	1	1	2	10	1	7	30	0	0
89	0	0	3	1	5	1	1	0	0	1	0	3	0	NULL	0	1	1	1	10	1	8	29	0	0
83	0	0	7	0	0	1	1	0	0	1	0	4	0	NULL	0	1	1	2	10	1	7	28	0	0
79	0	0	8	0	0	1	1	0	0	1	0	4	0	NULL	0	1	1	1	10	1	10	24	0	0
77	0	0	7	1	1	0	0	0	0	1	0	4	0	NULL	0	1	1	3	10	1	8	24	0	0
79	1	0	11	1	1	0	0	0	0	1	0	3	0	NULL	0	1	1	3	10	1	6	27	0	0
71	1	0	1	0	0	0	0	0	0	1	0	4	0	NULL	0	1	1	3	10	1	12	31	0	0
82	1	0	12	0	0	1	1	0	1	1	0	4	0	NULL	0	1	1	2	10	1	11	28	0	0
73	0	0	3	0	0	1	1	0	0	1	0	4	0	NULL	0	1	1	2	10	1	6	26	0	0
88	0	0	1	0	0	1	1	1	0	1	0	3	0	NULL	0	1	1	1	10	1	12	39	0	0
71	1	0	7	0	0	1	1	0	0	1	0	4	0	NULL	0	1	1	3	10	1	9	35	0	0
88	0	0	1	0	0	1	1	0	0	1	0	4	0	NULL	0	1	1	5	10	1	26	47	0	0
81	0	0	5	0	0	1	1	0	0	1	0	4	0	NULL	0	1	1	2	10	1	7	34	0	0
84	0	0	12	1	5	1	1	0	0	1	0	4	0	NULL	0	1	1	2	10	1	7	24	0	0
66	1	0	3	0	0	0	0	0	0	1	0	4	0	NULL	0	1	1	3	10	1	7	38	0	0
74	0	0	10	0	0	0	0	0	0	1	0	4	0	NULL	0	1	1	3	10	1	9	27	0	0
77	1	0	11	0	0	0	0	0	0	1	1	4	0	NULL	0	1	1	4	10	1	9	32	0	0
83	1	0	11	0	0	1	1	0	0	1	0	4	0	NULL	0	1	1	1	10	1	8	27	0	0
68	0	0	3	1	1	1	1	0	0	1	0	3	0	NULL	0	1	1	1	10	1	11	37	1	0
88	1	0	8	1	2	1	1	0	0	1	0	4	0	NULL	0	1	1	2	10	1	9	27	0	0
94	1	0	9	1	5	1	1	0	0	1	0	3	0	NULL	0	1	1	1	10	1	10	29	1	0
69	0	0	2	0	0	1	1	0	0	1	0	4	0	NULL	0	1	1	1	10	1	6	34	0	0
81	1	0	12	0	0	0	0	0	0	1	0	4	0	NULL	0	1	1	3	10	1	6	39	0	0
82	1	0	1	0	0	1	1	0	0	1	0	4	0	NULL	0	1	1	1	10	1	10	23	0	0
78	1	0	1	0	0	1	1	0	0	1	0	4	0	NULL	0	1	1	3	10	1	10	36	0	0
82	0	0	5	0	0	1	1	0	0	1	0	4	0	NULL	0	1	1	1	10	1	13	45	0	0
86	0	0	3	0	0	0	0	0	0	1	0	4	0	NULL	0	1	1	1	10	1	9	31	0	0
68	0	0	6	0	0	0	0	0	0	1	0	3	0	NULL	0	1	1	3	10	1	8	76	0	0
38	0	0	9	0	0	0	0	0	0	1	0	4	0	NULL	0	1	1	1	10	1	8	40	1	0
76	1	0	6	0	0	1	1	0	0	1	0	4	0	NULL	0	1	1	2	10	1	13	30	0	0
62	1	0	4	0	0	0	0	0	0	1	0	4	0	NULL	0	1	1	1	10	1	11	33	0	0
51	1	0	12	1	3	1	1	0	0	1	1	3	0	NULL	0	1	1	4	10	1	8	29	0	0
79	0	0	3	0	0	1	1	0	0	1	0	4	0	NULL	0	1	1	3	10	1	7	29	0	0
84	0	0	5	0	0	1	1	0	0	1	0	4	0	NULL	0	1	1	2	10	1	11	38	0	0
74	0	0	5	0	0	0	0	0	0	1	0	4	0	NULL	0	1	1	2	10	1	6	33	0	0
65	1	0	11	1	1	1	1	0	0	1	0	4	0	NULL	0	1	1	1	10	1	8	27	0	0
65	0	0	2	1	1	0	0	0	0	1	0	4	0	NULL	0	1	1	2	10	1	6	22	0	0
75	1	0	8	1	1	1	1	0	0	1	0	4	0	NULL	0	1	1	1	10	1	7	21	1	0
77	1	0	3	1	1	1	1	0	0	1	1	3	0	NULL	0	1	1	2	10	0	9	20	1	0
95	0	0	1	0	0	0	0	0	0	1	0	4	0	NULL	0	1	1	1	10	1	7	44	0	0
72	1	0	10	1	1	1	1	0	0	1	0	4	0	NULL	0	0	1	4	10	1	8	33	0	0
76	1	0	3	0	0	1	1	0	0	1	0	4	0	NULL	0	1	1	1	10	1	13	33	0	0
55	1	0	3	0	0	0	0	0	0	1	0	4	0	NULL	0	1	1	2	10	1	6	20	0	0
82	0	0	6	1	1	1	1	0	0	1	0	4	0	NULL	0	1	1	2	10	1	9	43	0	0
85	1	0	9	0	0	1	1	1	0	1	0	4	0	NULL	0	1	1	2	10	1	6	33	0	0
82	1	0	10	0	0	1	1	0	0	1	0	4	0	NULL	0	1	1	3	10	1	7	55	1	0
87	0	0	2	0	0	1	1	0	0	1	0	4	0	NULL	0	1	1	3	10	1	14	26	0	0
73	0	0	12	0	0	1	1	0	0	1	0	4	0	NULL	0	1	1	5	10	1	5	32	0	0
72	1	0	7	0	0	0	0	0	0	1	0	3	0	NULL	0	1	1	5	10	1	11	44	0	0
90	1	0	7	0	0	1	1	0	0	1	0	4	0	NULL	0	1	1	2	10	1	9	54	0	0
62	0	0	8	0	0	1	1	0	0	1	0	3	0	NULL	0	1	1	1	10	0	9	25	1	0
78	0	0	3	0	0	1	1	0	0	1	0	3	1	13	3	1	1	2	11	1	5	31	1	0
59	1	0	5	0	0	1	1	0	0	1	0	3	1	13	1	1	1	3	11	1	9	32	1	0
82	1	1	2	0	0	1	1	0	0	1	0	3	1	14	1	0	1	2	11	0	5	26	0	0
85	1	0	12	1	1	1	1	0	0	1	0	4	1	16	1	1	1	3	11	1	8	33	0	0
79	1	0	5	1	1	1	1	0	0	1	0	3	1	16	1	1	1	2	11	1	11	34	1	0
55	1	1	12	0	0	1	1	0	0	1	1	4	1	20	1	1	1	3	11	1	7	27	0	0
85	0	0	3	1	1	1	1	0	0	1	0	4	1	26	1	1	1	3	11	1	7	29	1	0
78	0	0	3	1	1	1	1	0	0	1	0	3	1	30	1	1	1	3	11	1	8	50	0	0
84	0	0	10	1	1	1	1	0	0	0	0	4	1	32	1	1	1	3	11	1	14	48	0	0
64	1	1	7	0	0	1	1	0	0	1	0	1	1	1	1	1	1	1	11	1	5	29	0	0
66	1	0	12	1	1	1	1	0	0	1	0	1	1	1	1	1	1	3	11	0	7	29	0	0
77	1	0	2	1	5	1	1	1	2	1	0	1	1	1	3	1	1	3	11	1	7	23	0	0
80	1	1	6	1	5	0	0	0	0	1	0	1	1	2	2	1	1	1	11	1	4	13	0	0
65	1	1	6	0	0	0	0	0	0	1	1	1	1	2	2	0	1	1	11	1	6	12	0	0
69	0	0	12	1	5	1	1	0	0	1	0	1	1	2	4	1	1	2	11	1	10	24	0	0
62	1	0	1	0	0	1	1	0	0	1	0	1	1	2	1	1	1	1	11	1	6	20	1	1
79	1	0	6	1	2	0	0	0	0	1	1	1	1	2	1	1	1	1	11	1	10	26	1	0
64	1	0	9	0	0	1	1	0	0	1	0	1	1	2	1	1	1	2	11	1	10	20	0	0
61	1	0	3	0	0	0	0	0	0	1	0	1	1	2	1	1	1	1	11	1	6	14	0	0
70	1	0	12	1	1	0	0	0	0	1	0	1	1	2	3	1	1	3	11	1	10	35	0	0
72	1	1	11	0	0	0	0	0	0	1	0	1	1	3	2	1	1	2	11	1	9	38	0	0
83	1	1	6	0	0	0	0	0	0	1	0	3	1	3	1	1	1	2	11	1	9	20	0	0
36	1	0	6	1	1	1	1	0	0	1	0	4	1	3	3	1	1	3	11	1	12	30	0	1
79	1	0	1	1	1	0	0	0	0	1	0	1	1	3	3	1	1	4	11	1	7	34	0	0
62	1	0	9	1	3	1	1	0	1	1	0	4	1	4	1	1	1	3	11	1	5	31	0	0
51	1	0	12	1	2	0	0	0	0	1	0	1	1	4	4	1	1	5	11	1	5	32	0	0
90	1	0	6	1	1	1	1	0	0	1	0	4	1	9	1	0	1	2	11	1	7	20	0	0
74	1	1	3	1	1	0	0	0	0	1	0	4	1	10	3	1	1	2	11	1	10	28	0	0
77	0	1	1	0	0	1	1	0	0	1	0	4	0	NULL	0	1	1	2	11	1	10	38	0	0
68	1	1	3	0	0	0	0	0	0	1	0	4	0	NULL	0	1	1	2	11	1	8	23	0	0
75	0	1	6	0	0	1	1	0	0	1	1	4	0	NULL	0	1	1	5	11	1	14	60	0	0
73	1	1	7	1	1	1	1	0	0	1	0	4	0	NULL	0	1	1	3	11	1	5	52	0	0
79	1	1	9	0	0	1	1	0	0	1	0	4	0	NULL	0	1	1	3	11	1	23	37	0	0
83	1	1	10	1	1	0	0	0	0	1	0	4	0	NULL	0	1	1	2	11	1	7	40	0	0
76	0	1	11	0	0	0	0	0	0	1	0	4	0	NULL	0	1	1	3	11	1	6	28	0	0
83	0	1	12	0	0	0	0	0	0	1	0	4	0	NULL	0	1	1	2	11	1	8	24	0	0
86	0	1	12	0	0	0	0	0	0	1	0	4	0	NULL	0	1	1	1	11	1	7	28	0	0
93	1	1	12	0	0	1	1	0	0	1	0	4	0	NULL	0	1	1	2	11	1	6	24	0	0
85	0	1	1	0	0	1	1	0	0	1	0	3	0	NULL	0	1	1	2	11	1	8	25	0	0
86	0	1	2	0	0	0	0	0	0	1	0	4	0	NULL	0	1	1	1	11	1	10	23	0	0
74	1	1	3	1	1	1	1	0	0	1	0	4	0	NULL	0	1	1	3	11	1	7	56	0	0
75	0	1	4	0	0	1	1	0	0	1	0	4	0	NULL	0	1	1	2	11	1	6	20	0	0
88	1	1	5	0	0	1	1	0	0	1	0	4	0	NULL	0	1	1	1	11	1	15	32	0	0
72	1	1	7	0	0	0	0	0	0	1	0	4	0	NULL	0	1	1	2	11	1	12	40	0	0
81	1	1	8	0	0	1	1	0	0	1	0	4	0	NULL	0	1	1	1	11	1	8	20	1	0
92	0	1	8	0	0	1	1	0	0	1	0	4	0	NULL	0	1	1	2	11	1	10	22	0	0
90	0	1	9	0	0	1	1	0	0	1	0	4	0	NULL	0	1	1	2	11	1	6	24	1	0
79	1	1	10	0	0	1	1	0	0	1	0	4	0	NULL	0	1	1	1	11	1	6	25	0	0
63	0	1	11	1	1	0	0	0	0	1	0	4	0	NULL	0	1	1	2	11	1	12	22	0	0
84	0	1	12	0	0	0	0	0	0	1	0	4	0	NULL	0	1	1	3	11	1	13	24	0	0
62	0	1	12	0	0	1	1	0	0	1	1	4	0	NULL	0	1	1	3	11	1	9	30	0	0
83	1	1	12	0	0	0	0	0	0	1	0	4	0	NULL	0	1	1	2	11	1	8	29	1	0
90	1	1	1	0	0	0	0	0	0	1	0	4	0	NULL	0	1	1	1	11	1	12	26	0	0
80	1	1	1	0	0	0	0	0	0	1	0	4	0	NULL	0	1	1	1	11	1	7	25	0	0
75	1	1	1	0	0	1	1	0	0	1	0	4	0	NULL	0	1	1	1	11	1	8	18	0	0
67	1	1	2	1	1	0	0	0	0	1	1	3	0	NULL	0	0	1	1	11	0	9	29	1	0
68	1	1	2	0	0	0	0	0	0	1	0	4	0	NULL	0	1	1	3	11	1	17	53	0	0
36	1	1	3	0	0	1	1	0	0	1	1	4	0	NULL	0	1	1	2	11	1	8	24	0	0
90	0	1	4	0	0	1	1	0	0	0	1	4	0	NULL	0	1	1	1	11	1	12	42	0	0
67	0	1	4	1	1	1	1	1	2	1	0	4	0	NULL	0	1	1	2	11	1	12	37	1	0
85	1	1	5	0	0	1	1	0	0	1	1	4	0	NULL	0	1	1	1	11	1	6	19	0	0
88	1	1	6	0	0	0	0	0	0	1	0	3	0	NULL	0	1	1	1	11	1	7	27	0	0
89	1	1	7	0	0	1	1	0	1	1	0	4	0	NULL	0	1	1	2	11	1	8	19	0	0
80	1	1	7	1	8	0	0	0	0	1	0	3	0	NULL	0	1	1	1	11	1	6	12	0	0
85	0	1	7	1	5	1	1	0	0	1	0	4	0	NULL	0	1	1	1	11	1	2	47	0	0
74	0	1	8	0	0	1	1	1	2	1	0	4	0	NULL	0	1	1	2	11	1	7	45	0	0
90	0	1	9	0	0	1	1	1	1	1	0	4	0	NULL	0	1	1	3	11	1	15	40	0	0
88	0	1	10	1	1	0	0	0	0	1	0	3	0	NULL	0	1	1	1	11	1	8	21	0	0
68	1	1	11	0	0	0	0	0	0	1	0	4	0	NULL	0	1	1	2	11	1	18	43	1	0
91	0	1	12	0	0	0	0	0	0	1	0	4	0	NULL	0	1	1	2	11	1	5	31	0	0
79	1	1	12	0	0	1	1	0	0	1	0	4	0	NULL	0	1	1	3	11	1	6	27	0	0
82	0	1	1	1	1	0	0	0	0	1	0	3	0	NULL	0	1	1	1	11	1	10	29	0	0
65	1	1	1	0	0	1	1	0	0	1	0	4	0	NULL	0	1	1	2	11	1	5	27	0	0
86	0	1	2	0	0	1	1	0	0	1	0	4	0	NULL	0	1	1	1	11	1	9	25	0	0
72	0	1	2	0	0	0	0	0	0	1	0	4	0	NULL	0	1	1	1	11	1	16	32	0	0
85	0	1	3	0	0	1	1	0	0	1	0	4	0	NULL	0	1	1	2	11	1	5	29	0	0
91	0	1	4	0	0	1	1	0	0	1	0	4	0	NULL	0	1	1	1	11	1	6	32	0	0
74	0	1	4	1	1	1	1	0	0	1	0	3	0	NULL	0	1	1	2	11	1	10	33	0	0
85	0	1	5	0	0	1	1	0	0	1	1	4	0	NULL	0	0	1	1	11	1	6	36	0	0
80	0	1	6	0	0	1	1	0	0	1	0	4	0	NULL	0	1	1	1	11	1	6	29	0	0
93	0	1	7	1	5	0	0	0	0	1	0	3	0	NULL	0	1	1	1	11	1	12	26	0	0
64	1	1	8	0	0	1	1	0	0	1	0	4	0	NULL	0	1	1	2	11	1	6	26	0	0
88	0	1	11	1	1	0	0	0	0	1	0	3	0	NULL	0	0	1	2	11	0	5	27	0	0
81	0	1	11	1	1	0	0	0	0	1	0	3	0	NULL	0	1	1	3	11	1	6	37	0	0
82	1	1	11	0	0	0	0	0	0	1	0	4	0	NULL	0	1	1	1	11	1	8	48	0	0
73	1	1	12	1	5	1	1	0	1	1	0	3	0	NULL	0	1	1	1	11	1	4	24	0	0
94	0	1	12	1	5	1	1	0	0	1	0	4	0	NULL	0	1	1	1	11	1	8	30	0	0
80	0	1	12	0	0	1	1	0	0	1	1	4	0	NULL	0	1	1	2	11	1	7	24	0	0
82	0	1	12	0	0	0	0	0	0	1	0	4	0	NULL	0	1	1	1	11	1	8	35	0	0
76	0	1	12	0	0	1	1	0	0	1	0	4	0	NULL	0	1	1	1	11	1	11	30	1	0
88	1	1	1	1	1	1	1	0	0	1	0	4	0	NULL	0	1	1	3	11	1	20	51	0	0
88	0	1	1	0	0	0	0	0	0	0	0	4	0	NULL	0	1	1	4	11	1	8	58	1	0
71	1	1	1	0	0	1	1	0	0	1	0	4	0	NULL	0	1	1	3	11	1	32	78	0	0
73	1	1	1	0	0	0	0	0	0	1	0	4	0	NULL	0	1	1	3	11	0	18	41	0	0
87	0	1	3	1	5	1	1	1	0	1	0	3	0	NULL	0	0	1	2	11	0	8	29	0	0
87	1	1	3	0	0	1	1	0	0	1	0	4	0	NULL	0	1	1	1	11	1	6	18	0	0
42	1	1	4	0	0	1	1	0	0	1	0	4	0	NULL	0	1	1	1	11	1	8	26	0	0
93	0	1	4	1	1	1	1	0	0	1	0	3	0	NULL	0	1	1	1	11	1	7	41	0	0
75	0	1	4	0	0	1	1	0	0	1	1	4	0	NULL	0	1	1	3	11	1	8	38	0	0
70	0	1	5	1	1	1	1	0	0	1	0	4	0	NULL	0	1	1	1	11	1	17	44	0	0
66	1	1	5	1	1	1	1	0	0	1	0	3	0	NULL	0	1	1	3	11	1	8	30	0	0
86	1	1	7	1	1	1	1	0	0	1	0	4	0	NULL	0	1	1	2	11	1	9	27	0	0
83	0	1	8	0	0	1	1	0	0	1	0	4	0	NULL	0	1	1	2	11	1	11	26	0	0
93	1	1	10	0	0	1	1	0	0	1	0	4	0	NULL	0	1	1	1	11	1	9	30	0	0
85	0	1	10	0	0	1	1	0	0	1	0	4	0	NULL	0	1	1	2	11	1	5	37	0	0
88	0	1	10	1	5	1	1	0	0	1	0	4	0	NULL	0	1	1	3	11	1	7	43	0	0
80	1	1	11	0	0	1	1	0	0	1	0	4	0	NULL	0	1	1	1	11	1	10	30	0	0
77	0	1	12	0	0	1	1	0	0	1	0	4	0	NULL	0	1	1	1	11	1	12	24	0	0
79	1	1	12	0	0	1	1	0	0	1	0	4	0	NULL	0	1	1	2	11	1	14	28	0	0
66	0	1	12	1	5	1	1	1	0	1	0	4	0	NULL	0	1	1	1	11	1	9	17	0	0
65	1	0	1	0	0	0	0	0	0	1	0	4	0	NULL	0	1	1	3	11	1	9	28	0	0
90	0	0	1	0	0	0	0	0	0	1	0	3	0	NULL	0	1	1	3	11	1	10	26	0	0
94	0	0	2	0	0	1	1	0	0	1	0	3	0	NULL	0	1	1	2	11	1	6	22	0	0
87	1	0	2	0	0	1	1	0	0	1	0	4	0	NULL	0	1	1	1	11	1	8	18	0	0
68	0	0	2	0	0	1	1	0	0	0	1	4	0	NULL	0	1	1	3	11	1	9	25	0	0
93	0	0	5	0	0	1	1	0	0	1	0	4	0	NULL	0	1	1	1	11	1	5	25	0	0
82	1	0	6	0	0	0	0	0	0	1	0	4	0	NULL	0	1	1	2	11	1	7	33	0	0
79	0	0	7	1	5	1	1	0	0	1	0	3	0	NULL	0	0	1	1	11	1	6	17	0	0
82	1	0	7	0	0	1	1	0	0	1	0	4	0	NULL	0	1	1	3	11	1	23	33	0	0
84	1	0	8	1	1	1	1	0	0	1	0	4	0	NULL	0	1	1	2	11	1	22	134	0	0
73	0	0	8	1	1	1	1	0	0	1	1	3	0	NULL	0	1	1	1	11	1	6	20	1	0
50	0	0	9	1	1	1	1	0	0	1	0	4	0	NULL	0	1	1	2	11	1	9	29	0	0
74	0	0	9	0	0	1	1	0	0	1	0	4	0	NULL	0	1	1	4	11	1	7	30	0	0
89	0	0	10	1	1	0	0	0	0	1	0	3	0	NULL	0	1	1	2	11	1	8	40	1	0
91	1	0	11	1	1	1	1	0	0	1	0	4	0	NULL	0	1	1	2	11	1	8	40	1	0
73	1	0	12	1	1	1	1	0	0	1	0	4	0	NULL	0	1	1	3	11	1	7	25	0	0
61	1	0	12	0	0	1	1	0	0	1	0	4	0	NULL	0	1	1	3	11	1	12	26	0	0
89	0	0	1	0	0	1	1	0	0	1	0	4	0	NULL	0	1	1	2	11	1	6	27	0	0
81	1	0	1	1	1	0	0	0	0	1	0	3	0	NULL	0	1	1	2	11	1	10	33	0	0
89	0	0	11	0	0	1	1	0	0	1	0	3	0	NULL	0	1	1	3	11	1	6	39	0	0
88	0	0	2	0	0	1	1	0	0	1	0	4	0	NULL	0	1	1	2	11	1	6	29	0	0
95	1	0	1	0	0	1	1	0	0	1	0	3	0	NULL	0	1	1	2	11	1	5	20	0	0
87	1	0	2	0	0	1	1	0	0	1	0	4	0	NULL	0	1	1	2	11	1	10	25	0	0
83	1	0	5	0	0	1	1	0	0	1	0	4	0	NULL	0	1	1	2	11	1	11	27	0	0
52	1	0	7	1	1	1	1	0	0	1	0	4	0	NULL	0	1	1	3	11	1	6	33	0	0
86	0	0	3	0	0	1	1	0	0	1	0	3	0	NULL	0	1	1	1	11	1	6	24	1	0
81	1	0	7	1	1	0	0	0	0	1	0	3	0	NULL	0	1	1	1	11	1	9	15	0	0
73	1	0	2	0	0	1	1	0	0	1	0	4	0	NULL	0	1	1	2	11	1	8	22	0	0
74	1	0	5	0	0	0	0	0	0	1	0	4	0	NULL	0	1	1	2	11	1	8	20	0	0
83	1	0	10	0	0	0	0	0	0	1	0	4	0	NULL	0	1	1	2	11	1	10	31	0	0
68	1	0	3	0	0	1	1	0	0	1	0	4	0	NULL	0	1	1	1	11	1	7	24	0	0
79	1	0	7	0	0	0	0	0	0	1	0	4	0	NULL	0	1	1	2	11	1	9	35	0	0
60	0	0	1	0	0	0	0	0	0	1	0	4	0	NULL	0	1	1	1	11	1	8	21	0	0
85	1	0	8	0	0	1	1	0	0	1	0	3	0	NULL	0	1	1	2	11	1	6	30	0	0
70	1	0	2	0	0	1	1	0	0	1	0	4	0	NULL	0	1	1	2	11	1	6	26	0	0
71	1	0	5	0	0	1	1	0	0	1	0	4	0	NULL	0	1	1	1	11	1	10	47	0	0
82	1	0	1	0	0	1	1	0	0	1	0	4	0	NULL	0	1	1	3	11	1	6	30	0	0
91	0	0	10	0	0	1	1	0	0	1	1	4	0	NULL	0	1	1	2	11	1	8	16	0	0
81	1	0	2	0	0	1	1	0	0	1	0	4	0	NULL	0	1	1	3	11	1	11	81	1	0
85	0	0	9	1	1	1	1	0	0	1	0	4	0	NULL	0	1	1	2	11	1	10	28	1	0
94	0	0	9	0	0	1	1	0	0	1	0	4	0	NULL	0	1	1	1	11	1	6	20	0	0
86	1	0	2	0	0	1	1	0	0	1	0	4	0	NULL	0	1	1	1	11	1	10	37	0	0
90	1	0	9	1	8	0	0	0	0	1	0	4	0	NULL	0	1	1	2	11	1	11	26	1	0
82	0	0	2	1	1	0	0	0	0	1	0	4	0	NULL	0	1	1	1	11	1	13	31	0	0
51	1	0	1	0	0	0	0	0	0	1	0	4	0	NULL	0	1	1	3	11	1	12	22	0	0
70	0	0	5	0	0	1	1	0	0	1	0	4	0	NULL	0	1	1	2	11	1	5	19	0	0
75	0	0	1	0	0	1	1	0	0	1	0	3	0	NULL	0	1	1	2	11	1	12	30	0	0
73	0	0	4	0	0	0	0	0	0	1	0	4	0	NULL	0	1	1	1	11	1	8	18	0	0
92	1	0	9	0	0	1	1	0	0	1	0	4	0	NULL	0	1	1	2	11	1	8	37	0	0
80	1	0	2	1	8	0	0	0	0	1	0	3	0	NULL	0	1	1	2	11	1	9	24	0	0
80	1	0	11	1	1	0	0	0	0	1	0	4	0	NULL	0	1	1	1	11	1	7	29	1	0
84	0	0	3	1	5	1	1	0	0	1	0	4	0	NULL	0	1	1	2	11	1	19	23	0	0
82	0	0	5	0	0	1	1	0	0	1	0	4	0	NULL	0	1	1	1	11	1	23	25	0	0
76	1	0	10	0	0	1	1	0	0	1	0	4	0	NULL	0	1	1	3	11	1	7	36	0	0
86	0	0	3	0	0	1	1	0	0	1	0	4	0	NULL	0	1	1	1	11	0	16	35	0	0
91	0	0	9	0	0	1	1	0	0	1	0	3	0	NULL	0	1	1	1	11	0	9	22	1	0
55	0	0	1	0	0	1	1	0	0	1	0	4	0	NULL	0	1	1	2	11	1	7	30	0	0
66	0	0	4	0	0	0	0	0	0	1	0	4	0	NULL	0	1	1	3	11	1	7	36	1	0
68	1	0	1	0	0	0	0	0	0	1	0	4	0	NULL	0	1	1	1	11	1	10	19	0	0
87	1	0	1	1	4	1	1	0	1	1	0	3	0	NULL	0	1	1	1	11	1	7	66	0	0
78	0	0	5	0	0	0	0	0	0	1	0	3	0	NULL	0	1	1	1	11	1	6	33	0	0
96	0	0	2	0	0	1	1	0	0	1	0	4	0	NULL	0	0	1	1	11	1	9	32	0	0
84	0	0	1	0	0	1	1	0	0	1	0	4	0	NULL	0	1	1	3	11	1	25	58	0	0
54	1	0	9	1	1	1	1	0	0	1	0	4	0	NULL	0	1	1	3	11	1	9	34	0	0
73	1	0	5	0	0	1	1	0	0	1	0	4	0	NULL	0	1	1	2	11	1	7	36	1	0
63	0	0	4	1	5	1	1	0	1	1	1	4	0	NULL	0	1	1	3	11	1	14	47	1	0
92	1	0	7	1	1	1	1	0	0	1	0	4	0	NULL	0	1	1	1	11	1	13	21	0	0
89	0	0	11	0	0	1	1	0	0	1	0	4	0	NULL	0	1	1	3	11	1	7	35	0	0
68	0	0	8	0	0	1	1	0	0	1	0	4	0	NULL	0	1	1	1	11	1	8	42	0	0
82	1	0	12	0	0	1	1	0	0	1	0	4	0	NULL	0	1	1	1	11	1	8	44	0	0
62	1	0	1	0	0	1	1	0	0	1	0	4	0	NULL	0	1	1	2	11	1	10	40	1	0
77	1	0	1	0	0	1	1	0	0	1	1	4	0	NULL	0	1	1	4	11	1	12	38	0	0
72	1	0	11	1	1	0	0	0	0	1	0	3	0	NULL	0	1	1	1	11	1	10	28	1	0
79	0	0	3	1	5	1	1	0	0	1	0	4	0	NULL	0	1	1	1	11	0	8	22	1	0
85	0	0	8	0	0	1	1	0	0	1	0	4	0	NULL	0	1	1	2	11	1	7	27	0	0
65	0	0	7	0	0	0	0	0	0	1	0	3	0	NULL	0	1	1	2	11	1	9	30	0	0
82	1	0	2	1	5	1	1	1	0	1	0	3	0	NULL	0	1	1	1	11	1	7	20	0	0
81	0	0	3	1	1	1	1	0	0	1	0	4	0	NULL	0	1	1	1	11	1	8	31	0	0
94	0	0	6	1	5	1	1	0	0	1	0	3	0	NULL	0	1	1	2	11	1	12	24	0	0
90	0	0	3	0	0	0	0	0	0	1	0	4	0	NULL	0	1	1	1	11	1	3	58	1	0
45	0	0	8	0	0	1	1	0	0	1	1	4	0	NULL	0	1	1	5	11	1	21	31	0	0
91	0	0	1	0	0	1	1	0	0	1	0	4	1	15	1	1	1	5	12	1	8	42	0	0
63	1	1	12	0	0	0	0	0	0	1	0	4	1	16	3	1	1	2	12	1	10	33	1	0
84	1	1	12	0	0	0	0	0	0	1	0	3	1	17	2	1	1	2	12	1	10	27	0	0
80	1	1	6	0	0	0	0	0	0	1	0	4	1	18	2	1	1	1	12	1	5	27	1	0
77	0	1	8	1	1	1	1	0	0	1	0	3	1	19	1	1	1	2	12	1	9	28	0	0
92	0	1	4	0	0	1	1	0	0	1	0	3	1	21	1	1	1	2	12	0	8	29	1	0
63	1	1	11	0	0	1	1	0	0	1	0	1	1	0	7	1	1	3	12	1	13	31	0	0
73	1	0	12	1	4	1	1	0	0	1	0	1	1	0	2	1	1	1	12	1	6	18	0	0
94	1	0	1	0	0	1	1	0	0	1	0	3	1	33	4	1	1	4	12	1	10	55	0	0
79	0	1	10	0	0	1	1	0	0	1	0	1	1	1	2	1	1	3	12	1	5	26	0	0
57	1	1	7	0	0	1	1	0	0	1	0	1	1	1	2	0	1	1	12	0	7	23	1	0
53	1	0	4	1	1	0	0	0	0	1	0	1	1	1	3	1	1	3	12	1	8	25	0	0
56	1	0	9	1	3	0	0	0	0	1	0	1	1	1	1	1	1	1	12	1	4	18	0	0
85	1	0	12	1	1	1	1	0	0	1	0	1	1	1	5	1	1	2	12	1	11	33	0	0
63	1	1	1	1	1	0	0	0	0	1	0	1	1	2	1	1	1	1	12	1	6	40	0	0
70	0	1	6	1	2	0	0	0	0	1	0	1	1	2	4	1	1	2	12	1	5	27	0	0
83	1	1	3	1	1	1	1	0	0	1	0	1	1	2	6	1	1	3	12	1	15	34	0	0
43	0	1	8	1	1	1	1	0	0	1	0	1	1	2	2	1	1	2	12	1	10	38	0	0
82	1	0	9	1	1	1	1	0	0	1	0	1	1	2	1	1	1	2	12	1	7	32	1	0
61	1	0	10	1	4	1	1	0	0	1	0	1	1	2	1	1	1	1	12	1	9	21	1	0
39	1	1	9	1	4	1	1	0	0	1	0	1	1	3	4	1	1	1	12	1	5	16	0	0
30	1	1	4	1	1	0	0	0	0	1	0	1	1	3	8	1	1	4	12	1	11	41	1	0
56	1	0	5	0	0	1	1	0	0	1	0	1	1	3	3	1	1	2	12	1	8	32	0	0
85	1	0	3	0	0	1	1	0	0	1	0	1	1	3	1	1	1	2	12	1	8	20	0	0
81	0	0	12	0	0	1	1	0	0	1	0	1	1	4	1	1	1	2	12	1	8	22	0	0
67	1	0	4	0	0	0	0	0	0	1	0	3	1	4	3	1	1	1	12	1	8	30	1	0
82	1	1	1	0	0	1	1	0	0	1	0	4	0	NULL	0	1	1	1	12	1	5	17	0	0
83	0	1	4	1	1	0	0	0	0	1	0	3	0	NULL	0	1	1	3	12	1	12	27	0	0
83	0	1	4	0	0	0	0	0	0	1	0	4	0	NULL	0	1	1	3	12	1	7	30	0	0
73	0	1	4	0	0	0	0	0	0	1	0	4	0	NULL	0	1	1	2	12	1	7	37	0	0
76	1	1	7	0	0	0	0	0	0	1	0	4	0	NULL	0	1	1	2	12	1	8	32	0	0
65	0	1	9	0	0	0	0	0	0	1	0	4	0	NULL	0	1	1	1	12	1	8	27	1	0
90	0	1	12	0	0	1	1	0	0	1	0	4	0	NULL	0	1	1	2	12	1	10	32	0	0
52	0	1	1	0	0	0	0	0	0	1	0	4	0	NULL	0	1	1	3	12	1	12	29	0	0
83	1	1	1	1	5	1	1	1	2	1	0	4	0	NULL	0	1	1	3	12	1	26	63	1	0
90	0	1	1	1	5	0	0	0	0	1	0	3	0	NULL	0	1	1	4	12	1	11	56	0	0
81	0	1	2	0	0	1	1	0	0	1	0	4	0	NULL	0	1	1	1	12	1	9	29	0	0
73	0	1	3	0	0	0	0	0	0	1	0	4	0	NULL	0	1	1	4	12	1	12	35	0	0
93	1	1	3	0	0	0	0	0	0	1	0	3	0	NULL	0	1	1	2	12	1	9	28	1	0
88	0	1	5	0	0	1	1	0	0	1	0	4	0	NULL	0	1	1	4	12	1	9	34	0	0
70	1	1	6	0	0	0	0	0	0	1	0	4	0	NULL	0	1	1	2	12	1	6	26	1	0
87	1	1	7	0	0	1	1	0	0	1	0	4	0	NULL	0	1	1	2	12	1	8	27	1	0
86	1	1	9	0	0	1	1	0	0	1	0	5	0	NULL	0	1	1	1	12	1	10	18	0	0
85	0	1	9	1	1	0	0	0	0	1	0	4	0	NULL	0	1	1	1	12	1	7	28	0	0
85	0	1	10	0	0	1	1	0	0	1	0	3	0	NULL	0	1	1	1	12	1	7	25	1	0
85	1	1	11	1	1	0	0	0	0	1	0	4	0	NULL	0	1	1	1	12	1	7	25	1	0
80	0	1	12	0	0	0	0	0	0	1	0	5	0	NULL	0	1	1	3	12	1	11	39	0	0
92	1	1	1	1	1	1	1	0	0	1	0	4	0	NULL	0	1	1	2	12	1	7	37	0	0
65	0	1	1	0	0	0	0	0	0	1	0	4	0	NULL	0	1	1	1	12	1	11	16	0	0
90	0	1	1	0	0	1	1	0	0	1	0	4	0	NULL	0	1	1	2	12	1	9	55	0	0
92	0	1	2	0	0	0	0	0	0	1	0	4	0	NULL	0	1	1	2	12	1	10	30	0	0
82	1	1	2	0	0	1	1	1	0	1	0	4	0	NULL	0	1	1	2	12	1	7	33	0	0
90	0	1	3	0	0	1	1	0	0	1	1	4	0	NULL	0	1	1	2	12	1	15	29	0	0
94	1	1	3	0	0	1	1	0	0	1	0	4	0	NULL	0	1	1	1	12	1	9	31	0	0
81	1	1	3	1	1	0	0	0	0	1	0	4	0	NULL	0	1	1	2	12	1	16	66	0	0
91	1	1	5	0	0	1	1	0	0	1	0	4	0	NULL	0	1	1	1	12	1	7	31	0	0
79	1	1	6	0	0	1	1	0	0	1	0	4	0	NULL	0	1	1	2	12	1	8	23	0	0
58	0	1	8	0	0	1	1	0	0	1	0	4	0	NULL	0	1	1	3	12	1	9	34	0	0
94	0	1	9	1	5	1	1	1	0	1	0	4	0	NULL	0	1	1	1	12	1	5	19	0	0
84	1	1	11	0	0	0	0	0	0	1	1	4	0	NULL	0	0	1	3	12	1	8	32	0	0
77	0	1	11	0	0	1	1	0	0	1	0	4	0	NULL	0	1	1	1	12	1	4	18	0	0
94	1	1	12	0	0	1	1	0	0	1	0	4	0	NULL	0	1	1	1	12	1	11	62	0	0
88	0	1	12	0	0	1	1	0	0	1	0	4	0	NULL	0	1	1	2	12	1	9	26	0	0
87	0	1	1	1	2	1	1	0	0	1	0	3	0	NULL	0	0	1	4	12	0	6	32	0	0
80	1	1	1	1	1	1	1	0	0	1	0	4	0	NULL	0	1	1	1	12	1	11	25	1	0
81	0	1	4	0	0	1	1	0	0	1	1	4	0	NULL	0	1	1	5	12	1	11	50	0	0
91	0	1	4	0	0	0	0	0	0	1	0	4	0	NULL	0	1	1	2	12	1	11	38	0	0
68	1	1	4	0	0	0	0	0	0	0	0	4	0	NULL	0	1	1	2	12	1	7	30	0	0
84	0	1	4	0	0	1	1	0	0	1	0	4	0	NULL	0	1	1	2	12	1	11	27	0	0
74	1	1	5	0	0	1	1	0	0	1	0	4	0	NULL	0	1	1	1	12	1	9	27	0	0
86	0	1	6	0	0	1	1	1	0	1	0	4	0	NULL	0	1	1	2	12	1	6	25	0	0
89	0	1	9	0	0	1	1	1	2	1	0	4	0	NULL	0	1	1	2	12	1	4	32	0	0
90	0	1	10	0	0	0	0	0	0	1	0	4	0	NULL	0	1	1	1	12	1	8	39	0	0
65	0	1	10	0	0	1	1	0	0	1	0	4	0	NULL	0	0	1	2	12	0	16	33	0	0
68	1	1	10	0	0	0	0	0	0	1	0	4	0	NULL	0	1	1	1	12	1	6	29	0	0
72	1	1	11	0	0	0	0	0	0	1	0	4	0	NULL	0	1	1	2	12	1	9	24	0	0
77	0	1	11	1	1	0	0	0	0	1	0	2	0	NULL	0	1	1	1	12	0	7	68	0	0
63	1	1	11	0	0	0	0	0	0	1	0	4	0	NULL	0	1	1	1	12	1	5	22	0	0
64	1	1	11	1	5	1	1	0	0	1	0	4	0	NULL	0	0	1	3	12	0	9	41	0	0
85	1	1	12	1	5	1	1	0	0	1	0	4	0	NULL	0	0	1	1	12	0	8	24	0	0
69	0	1	12	0	0	1	1	0	0	1	0	4	0	NULL	0	1	1	1	12	1	8	22	0	0
85	0	1	12	0	0	1	1	1	0	1	0	4	0	NULL	0	1	1	2	12	1	20	16	0	0
77	1	1	12	0	0	0	0	0	0	1	0	4	0	NULL	0	1	1	2	12	1	7	26	0	0
88	0	1	12	0	0	1	1	1	2	1	0	4	0	NULL	0	1	1	2	12	1	10	31	1	0
69	1	1	1	1	1	1	1	0	0	1	0	3	0	NULL	0	1	1	1	12	1	9	77	1	0
90	0	1	1	0	0	1	1	0	0	1	0	4	0	NULL	0	1	1	2	12	1	10	32	0	0
42	1	1	2	0	0	0	0	0	0	1	0	4	0	NULL	0	1	1	2	12	1	9	22	0	0
69	0	1	5	1	1	1	1	0	0	1	1	3	0	NULL	0	0	1	3	12	1	8	25	0	0
76	1	1	5	1	1	0	0	0	0	1	0	4	0	NULL	0	1	1	1	12	1	19	32	0	0
79	1	1	5	1	1	1	1	0	0	1	0	4	0	NULL	0	1	1	2	12	1	12	23	0	0
93	0	1	6	1	5	1	1	0	0	1	0	4	0	NULL	0	1	1	2	12	1	5	29	1	0
84	0	1	6	0	0	1	1	0	0	1	0	4	0	NULL	0	1	1	1	12	1	9	19	0	0
78	1	1	7	1	1	0	0	0	0	1	1	4	0	NULL	0	1	1	2	12	1	7	28	0	0
85	0	1	7	1	8	0	0	0	0	1	0	5	0	NULL	0	1	1	2	12	1	9	39	1	0
62	0	1	8	0	0	0	0	0	0	1	0	4	0	NULL	0	1	1	2	12	1	10	29	0	0
72	1	1	8	1	1	0	0	0	0	1	0	4	0	NULL	0	1	1	1	12	0	9	41	1	0
41	1	1	8	0	0	0	0	0	0	1	0	4	0	NULL	0	1	1	2	12	0	8	25	0	0
64	1	1	10	0	0	1	1	0	0	1	0	4	0	NULL	0	1	1	2	12	1	12	26	0	0
78	1	1	10	0	0	0	0	0	0	1	0	4	0	NULL	0	1	1	3	12	1	11	26	0	0
88	0	1	11	1	1	0	0	0	0	1	0	4	0	NULL	0	1	1	1	12	1	5	26	0	0
68	1	1	12	0	0	1	1	0	0	1	0	4	0	NULL	0	1	1	3	12	1	7	32	0	0
68	1	1	12	0	0	0	0	0	0	1	0	4	0	NULL	0	1	1	5	12	1	7	64	1	0
83	1	1	12	1	2	1	1	0	0	1	0	3	0	NULL	0	1	1	1	12	1	21	49	0	0
70	1	0	3	0	0	0	0	0	0	1	0	4	0	NULL	0	1	1	1	12	1	12	18	0	0
87	0	0	3	0	0	1	1	0	0	1	0	4	0	NULL	0	1	1	2	12	1	6	23	0	0
94	0	0	4	0	0	0	0	0	0	1	0	4	0	NULL	0	1	1	2	12	0	10	30	0	0
68	1	0	6	0	0	1	1	0	0	1	0	4	0	NULL	0	1	1	1	12	0	5	16	1	0
86	1	0	7	0	0	0	0	0	0	1	0	4	0	NULL	0	1	1	1	12	1	6	34	0	0
78	1	0	7	0	0	1	1	0	0	1	0	4	0	NULL	0	1	1	4	12	1	12	30	0	0
47	1	0	8	0	0	1	1	0	0	1	0	4	0	NULL	0	1	1	1	12	1	9	15	0	0
95	0	0	8	0	0	1	1	0	0	0	0	4	0	NULL	0	1	1	1	12	0	7	20	0	0
82	0	0	9	0	0	1	1	0	1	1	0	4	0	NULL	0	1	1	1	12	1	10	34	0	0
78	1	0	9	0	0	0	0	0	0	1	0	4	0	NULL	0	1	1	1	12	1	6	15	0	0
66	1	0	9	0	0	0	0	0	0	1	1	1	0	NULL	0	0	1	2	12	0	7	18	1	0
94	1	0	10	1	5	0	0	0	0	1	0	3	0	NULL	0	0	1	1	12	0	5	30	1	0
101	0	0	11	0	0	1	1	0	0	1	0	4	0	NULL	0	1	1	2	12	1	6	26	0	0
89	0	0	11	1	1	0	0	0	0	1	0	4	0	NULL	0	1	1	1	12	1	5	24	0	0
98	0	0	11	1	5	0	0	0	0	1	0	3	0	NULL	0	1	1	1	12	1	12	42	0	0
89	0	0	11	0	0	1	1	0	0	1	0	4	0	NULL	0	1	1	1	12	1	16	31	0	0
66	1	0	12	0	0	1	1	0	0	1	0	4	0	NULL	0	1	1	1	12	1	10	26	0	0
93	0	0	12	0	0	0	0	0	0	1	0	4	0	NULL	0	1	1	1	12	1	7	33	0	0
86	1	0	3	1	8	0	0	0	0	1	0	5	0	NULL	0	1	1	4	12	1	7	28	0	0
72	1	0	1	0	0	1	1	0	0	1	1	4	0	NULL	0	1	1	2	12	1	8	43	1	0
86	0	0	3	0	0	0	0	0	0	1	1	4	0	NULL	0	1	1	2	12	1	6	26	0	0
81	1	0	3	0	0	1	1	0	0	1	0	4	0	NULL	0	1	1	3	12	1	11	38	0	0
71	0	0	6	1	1	1	1	0	0	1	0	4	0	NULL	0	1	1	1	12	1	11	25	1	0
98	0	0	7	0	0	1	1	0	0	1	0	4	0	NULL	0	1	1	2	12	1	8	26	0	0
53	1	0	7	1	1	1	1	0	0	1	0	3	0	NULL	0	1	1	1	12	1	7	16	0	0
88	1	0	12	1	1	1	1	0	0	1	0	3	0	NULL	0	1	1	2	12	1	8	25	0	0
74	0	0	3	0	0	1	1	0	0	1	0	4	0	NULL	0	1	1	2	12	1	7	37	0	0
87	1	0	5	0	0	1	1	0	0	1	0	4	0	NULL	0	1	1	2	12	1	14	23	0	0
93	0	0	8	0	0	0	0	0	0	1	0	4	0	NULL	0	1	1	2	12	1	5	22	0	0
93	0	0	3	0	0	0	0	0	0	1	0	3	0	NULL	0	1	1	1	12	1	8	36	0	0
85	1	0	2	0	0	1	1	0	0	1	0	4	0	NULL	0	1	1	3	12	1	7	36	0	0
84	1	0	1	0	0	0	0	0	0	1	0	4	0	NULL	0	1	1	1	12	1	7	25	0	0
83	1	0	3	0	0	0	0	0	0	1	1	3	0	NULL	0	1	1	3	12	1	8	30	1	0
83	0	0	6	1	1	1	1	0	0	1	0	2	0	NULL	0	1	1	2	12	1	10	29	0	0
90	0	0	5	0	0	1	1	0	0	1	0	4	0	NULL	0	1	1	3	12	1	8	32	0	0
90	0	0	12	0	0	1	1	0	0	1	0	4	0	NULL	0	1	1	2	12	1	11	24	0	0
77	1	0	2	0	0	0	0	0	0	1	0	4	0	NULL	0	1	1	3	12	1	7	30	0	0
87	0	0	1	0	0	1	1	0	0	1	0	4	0	NULL	0	1	1	1	12	1	9	58	0	0
84	1	0	1	0	0	1	1	0	0	1	0	4	0	NULL	0	1	1	3	12	1	9	36	1	0
81	1	0	4	1	1	1	1	0	0	1	0	3	0	NULL	0	1	1	3	12	1	13	39	0	0
72	1	0	1	0	0	1	1	0	0	1	0	4	0	NULL	0	1	1	4	12	1	7	36	0	0
80	0	0	8	0	0	1	1	0	0	1	0	4	0	NULL	0	1	1	2	12	1	13	24	0	0
90	1	0	8	0	0	1	1	0	0	1	0	3	0	NULL	0	1	1	2	12	1	10	28	0	0
85	1	0	4	0	0	0	0	0	0	1	0	4	0	NULL	0	1	1	3	12	1	9	41	0	0
89	0	0	10	0	0	1	1	0	0	1	0	4	0	NULL	0	1	1	3	12	1	7	34	0	0
53	1	0	9	0	0	1	1	0	0	1	0	4	0	NULL	0	1	1	4	12	1	8	40	0	0
69	0	0	11	0	0	1	1	0	0	1	0	4	0	NULL	0	1	1	3	12	1	8	47	0	0
67	1	0	10	1	1	0	0	0	0	1	1	3	0	NULL	0	1	1	1	12	1	7	24	1	0
96	0	0	4	0	0	1	1	0	0	1	0	4	0	NULL	0	1	1	2	12	1	10	32	0	0
76	0	0	7	1	1	0	0	0	0	1	0	3	0	NULL	0	1	1	1	12	1	5	21	0	0
76	0	0	2	0	0	1	1	1	2	1	0	4	0	NULL	0	1	1	2	12	1	11	33	0	0
76	0	0	7	0	0	1	1	0	0	1	0	4	0	NULL	0	1	1	1	12	1	10	27	1	0
80	0	0	4	1	5	0	0	0	0	1	1	4	0	NULL	0	1	1	2	12	1	7	18	0	0
55	1	0	6	0	0	0	0	0	0	1	0	4	0	NULL	0	1	1	2	12	1	9	20	0	0
83	1	0	5	0	0	1	1	0	0	1	0	4	0	NULL	0	1	1	1	12	1	11	19	0	0
90	1	0	12	1	5	1	1	0	0	1	0	4	0	NULL	0	0	1	1	12	0	6	29	0	0
79	0	0	11	0	0	0	0	0	0	1	0	5	0	NULL	0	1	1	3	12	1	10	40	0	0
80	0	0	12	0	0	1	1	0	0	1	0	4	0	NULL	0	1	1	1	12	1	8	31	0	0
94	0	0	4	0	0	1	1	0	0	1	0	4	0	NULL	0	1	1	2	12	1	9	27	0	0
84	1	0	9	0	0	0	0	0	0	1	0	3	0	NULL	0	1	1	2	12	1	10	29	1	0
77	1	0	3	1	1	0	0	0	0	1	0	4	0	NULL	0	1	1	3	12	1	10	30	0	0
86	1	0	1	0	0	1	1	0	0	1	0	4	0	NULL	0	1	1	2	12	1	5	26	0	0
76	1	0	7	0	0	0	0	0	0	1	0	3	0	NULL	0	1	1	3	12	1	12	43	1	0
84	0	0	5	1	5	1	1	0	0	1	0	4	0	NULL	0	1	1	1	12	1	10	39	0	0
82	1	0	8	0	0	0	0	0	0	1	0	4	0	NULL	0	1	1	2	12	0	13	17	0	0
82	0	0	12	0	0	0	0	0	0	1	0	4	0	NULL	0	1	1	2	12	1	5	56	0	0
86	1	0	9	0	0	1	1	0	0	1	0	4	0	NULL	0	1	1	2	12	1	13	52	0	0
66	0	0	10	0	0	1	1	0	0	1	0	4	0	NULL	0	1	1	3	12	1	9	31	0	0
70	0	0	3	0	0	1	1	0	0	1	0	4	0	NULL	0	1	1	2	12	1	8	24	0	0
84	0	0	12	0	0	0	0	0	0	1	0	4	0	NULL	0	1	1	2	12	1	8	28	1	0
75	1	0	12	0	0	1	1	0	0	1	0	4	0	NULL	0	1	1	2	12	1	10	25	0	0
84	1	0	2	0	0	1	1	0	0	1	0	4	0	NULL	0	1	1	3	12	1	10	47	0	0
74	0	0	11	0	0	1	1	0	0	1	0	4	0	NULL	0	1	1	3	12	1	13	25	0	0
63	1	0	6	0	0	1	1	0	0	1	0	3	0	NULL	0	1	1	3	12	1	12	37	0	0
82	1	0	3	1	1	1	1	0	0	1	0	4	0	NULL	0	1	1	1	12	1	13	30	0	0
75	1	0	11	0	0	1	1	0	0	1	0	4	0	NULL	0	1	1	1	12	0	6	21	0	0
66	1	0	11	0	0	1	1	0	0	1	0	4	0	NULL	0	1	1	2	12	1	7	37	0	0
85	1	0	8	0	0	0	0	0	0	1	0	4	0	NULL	0	1	1	3	12	1	10	28	0	0
91	0	0	7	0	0	1	1	0	0	1	0	4	0	NULL	0	1	1	1	12	1	12	33	1	0
69	0	0	3	1	1	0	0	0	0	1	0	4	0	NULL	0	1	1	3	12	1	9	43	0	0
87	0	0	9	0	0	1	1	0	0	1	0	4	0	NULL	0	1	1	2	12	1	10	31	0	0
60	0	0	1	1	5	1	1	0	0	1	0	4	0	NULL	0	1	1	1	12	1	6	19	0	0
82	0	0	11	0	0	0	0	0	0	1	0	4	0	NULL	0	1	1	1	12	0	13	25	0	0
92	1	0	1	1	1	1	1	0	0	1	0	3	0	NULL	0	1	1	2	12	1	8	41	1	0
92	1	0	2	0	0	1	1	0	0	1	0	4	0	NULL	0	1	1	1	12	1	4	18	0	0
52	1	0	3	0	0	0	0	0	0	1	0	4	0	NULL	0	1	1	2	12	1	5	23	0	0
76	0	0	12	1	1	1	1	0	0	1	0	4	0	NULL	0	1	1	4	12	1	8	32	0	0
66	1	0	6	1	1	1	1	0	0	1	0	3	0	NULL	0	1	1	1	12	1	9	23	1	0
90	1	0	9	1	5	1	1	0	0	1	0	3	0	NULL	0	1	1	1	12	1	5	29	0	0
79	1	0	1	1	1	0	0	0	0	1	0	4	0	NULL	0	1	1	3	12	1	10	34	1	0
69	0	0	11	1	1	1	1	0	0	1	0	3	0	NULL	0	1	1	2	12	1	9	34	0	0
86	1	0	11	0	0	0	0	0	0	1	0	4	0	NULL	0	1	1	1	12	1	8	29	0	0
47	1	0	12	0	0	1	1	0	0	1	0	3	0	NULL	0	1	1	3	12	1	8	24	0	0
78	0	0	3	0	0	0	0	0	0	1	0	4	0	NULL	0	1	1	2	12	1	7	27	0	0
68	1	0	11	0	0	1	1	0	0	1	0	4	0	NULL	0	1	1	2	12	1	11	38	0	0
83	1	0	10	0	0	1	1	0	0	1	0	4	0	NULL	0	1	1	1	12	1	14	34	0	0
80	0	0	1	1	5	1	1	0	0	1	0	4	0	NULL	0	1	1	2	12	1	5	26	0	0
85	0	0	1	0	0	1	1	0	0	1	0	4	0	NULL	0	1	1	1	12	1	12	34	1	0
92	0	0	8	0	0	1	1	0	0	1	0	4	0	NULL	0	1	1	2	12	0	6	39	0	0
83	1	1	6	0	0	0	0	0	0	1	0	3	1	15	3	1	1	2	13	1	13	10	0	0
72	0	1	12	0	0	1	1	0	0	1	0	4	1	15	1	1	1	1	13	1	16	26	0	0
56	1	0	7	1	1	0	0	0	0	1	1	3	1	17	1	1	1	2	13	1	8	22	0	0
85	1	1	12	1	1	0	0	0	0	1	0	4	1	25	1	1	1	1	13	1	9	30	0	0
84	1	0	2	0	0	0	0	0	0	1	0	4	1	25	2	1	1	2	13	1	9	29	0	0
72	0	1	2	0	0	0	0	0	0	1	0	4	1	30	1	1	1	3	13	1	7	47	0	0
80	0	1	12	1	5	1	1	0	0	1	0	4	1	31	1	1	1	3	13	1	6	35	0	0
69	1	0	11	1	3	1	1	0	0	1	0	1	1	0	3	1	1	3	13	1	12	23	0	0
72	1	1	6	1	4	1	1	1	0	1	0	1	1	1	4	1	1	3	13	1	10	31	0	0
65	1	1	3	1	2	1	1	0	0	1	0	1	1	1	1	0	1	2	13	0	10	34	1	0
68	1	0	9	0	0	0	0	0	0	1	0	1	1	1	2	1	1	3	13	1	13	28	0	0
67	1	1	2	1	1	0	0	0	0	1	0	1	1	2	1	1	1	1	13	1	7	30	1	0
73	1	1	3	1	1	0	0	0	0	1	0	1	1	2	4	1	1	2	13	1	7	22	0	0
81	0	1	4	0	0	1	1	1	2	1	0	1	1	2	1	1	1	1	13	1	10	21	0	0
73	0	1	1	1	1	1	1	1	2	1	0	1	1	2	2	1	1	2	13	1	7	32	1	0
90	1	1	4	0	0	1	1	0	0	1	0	1	1	2	3	1	1	1	13	1	7	19	0	0
87	0	0	2	1	1	0	0	0	0	1	0	1	1	2	1	1	1	1	13	1	19	35	0	0
92	0	0	4	1	1	1	1	0	0	1	0	1	1	2	3	1	1	1	13	1	6	22	1	0
78	1	0	9	0	0	0	0	0	0	1	0	1	1	2	2	1	1	4	13	1	7	36	0	0
83	1	0	8	0	0	1	1	0	0	1	0	1	1	2	1	1	1	2	13	0	8	38	0	0
95	0	0	1	0	0	1	1	0	0	1	0	1	1	3	1	1	1	3	13	1	8	30	0	0
43	1	1	3	0	0	0	0	0	0	1	0	3	1	5	2	1	1	1	13	1	11	16	0	0
67	1	1	4	1	1	1	1	0	0	1	0	1	1	6	4	1	1	1	13	1	10	93	1	0
79	1	1	11	1	1	0	0	0	0	1	0	3	1	7	1	1	1	4	13	1	7	39	0	0
74	1	1	1	1	1	0	0	0	0	1	0	3	0	NULL	0	1	1	1	13	1	8	25	0	0
40	1	1	3	0	0	1	1	0	0	1	0	4	0	NULL	0	1	1	1	13	1	4	24	0	0
88	1	1	3	0	0	0	0	0	0	1	0	4	0	NULL	0	1	1	2	13	1	12	25	0	0
62	1	1	3	0	0	1	1	1	0	1	0	4	0	NULL	0	1	1	2	13	1	11	26	0	0
77	0	1	3	0	0	0	0	0	0	1	0	3	0	NULL	0	1	1	2	13	1	7	29	0	0
89	0	1	3	0	0	0	0	0	0	1	0	4	0	NULL	0	1	1	2	13	1	6	20	0	0
89	0	1	4	0	0	0	0	0	0	1	0	3	0	NULL	0	1	1	1	13	1	4	20	0	0
72	1	1	4	0	0	1	1	1	0	1	0	4	0	NULL	0	1	1	2	13	1	5	32	0	0
75	1	1	6	0	0	0	0	0	0	1	0	4	0	NULL	0	1	1	1	13	1	5	18	0	0
90	0	1	7	1	8	0	0	0	0	1	0	5	0	NULL	0	0	1	1	13	1	6	15	0	0
93	0	1	8	0	0	0	0	0	0	1	0	4	0	NULL	0	1	1	2	13	1	11	33	0	0
61	1	1	10	0	0	0	0	0	0	1	0	4	0	NULL	0	1	1	1	13	0	12	22	0	0
23	1	1	11	0	0	0	0	0	0	1	0	4	0	NULL	0	1	1	2	13	1	6	34	0	0
76	0	1	1	1	3	1	1	0	1	1	0	4	0	NULL	0	1	1	2	13	1	6	30	0	0
65	0	1	1	0	0	1	1	0	0	1	0	4	0	NULL	0	1	1	1	13	1	11	34	0	0
91	0	1	1	0	0	1	1	0	0	1	0	4	0	NULL	0	1	1	2	13	1	9	43	0	0
86	1	1	1	0	0	1	1	0	0	1	0	4	0	NULL	0	1	1	1	13	1	7	19	0	0
80	1	1	3	1	4	0	0	0	0	1	0	3	0	NULL	0	1	1	1	13	1	11	13	0	0
76	0	1	3	0	0	0	0	0	0	1	0	4	0	NULL	0	1	1	2	13	1	8	20	0	0
93	0	1	5	1	5	1	1	0	1	1	0	4	0	NULL	0	1	1	2	13	1	6	34	1	0
87	1	1	6	0	0	0	0	0	0	1	0	4	0	NULL	0	1	1	1	13	1	10	29	1	0
73	1	1	6	0	0	0	0	0	0	1	0	4	0	NULL	0	1	1	3	13	1	10	51	0	0
73	1	1	6	0	0	0	0	0	0	1	0	4	0	NULL	0	1	1	3	13	1	10	54	0	0
60	1	1	7	0	0	0	0	0	0	1	0	4	0	NULL	0	1	1	4	13	1	10	43	0	0
87	0	1	8	0	0	1	1	0	0	1	1	3	0	NULL	0	1	1	3	13	1	7	33	0	0
96	0	1	12	0	0	1	1	1	2	1	0	4	0	NULL	0	1	1	1	13	1	7	29	0	0
94	0	1	1	1	1	0	0	0	0	1	0	3	0	NULL	0	1	1	1	13	1	6	18	0	0
84	1	1	2	0	0	0	0	0	0	1	1	4	0	NULL	0	1	1	2	13	1	6	38	0	0
94	1	1	2	0	0	0	0	0	0	1	0	4	0	NULL	0	1	1	2	13	1	12	42	0	0
76	1	1	2	0	0	0	0	0	0	1	0	4	0	NULL	0	1	1	1	13	1	10	25	0	0
69	1	1	3	0	0	0	0	0	0	1	1	4	0	NULL	0	1	1	1	13	1	5	34	0	0
88	0	1	5	0	0	1	1	1	2	1	0	3	0	NULL	0	1	1	2	13	1	14	43	1	0
90	1	1	7	0	0	0	0	0	0	1	0	4	0	NULL	0	1	1	1	13	1	8	19	0	0
55	0	1	8	0	0	0	0	0	0	1	0	4	0	NULL	0	1	1	1	13	1	11	37	0	0
68	1	1	11	1	1	1	1	0	0	1	0	5	0	NULL	0	1	1	3	13	1	10	36	0	0
87	0	1	12	0	0	1	1	0	0	1	0	4	0	NULL	0	1	1	1	13	1	10	21	0	0
81	0	1	12	0	0	0	0	0	0	1	0	4	0	NULL	0	1	1	1	13	1	6	28	1	0
74	0	1	12	1	5	1	1	1	0	1	0	4	0	NULL	0	1	1	2	13	1	14	26	0	0
78	0	1	12	0	0	1	1	1	2	1	0	4	0	NULL	0	1	1	1	13	1	9	15	0	0
81	1	1	1	1	1	0	0	0	0	1	0	3	0	NULL	0	1	1	1	13	1	7	36	1	0
85	1	1	1	0	0	1	1	0	0	1	0	4	0	NULL	0	1	1	4	13	1	18	63	0	0
84	1	1	2	0	0	1	1	1	0	1	0	4	0	NULL	0	1	1	3	13	1	15	44	0	0
51	0	1	3	1	1	1	1	1	2	1	0	3	0	NULL	0	1	1	2	13	1	13	39	0	0
63	0	1	4	1	2	0	0	0	0	1	0	4	0	NULL	0	1	1	2	13	1	10	24	0	0
75	1	1	5	0	0	0	0	0	0	1	0	3	0	NULL	0	1	1	1	13	1	14	31	1	0
81	0	1	9	1	1	0	0	0	0	1	0	4	0	NULL	0	1	1	3	13	1	9	32	0	0
84	0	1	9	0	0	0	0	0	0	1	1	4	0	NULL	0	1	1	1	13	1	8	25	0	0
94	0	1	11	1	5	1	1	0	0	1	0	4	0	NULL	0	1	1	1	13	1	8	20	0	0
75	1	1	11	1	1	0	0	0	0	1	0	4	0	NULL	0	1	1	2	13	1	12	40	1	0
41	1	1	12	0	0	0	0	0	0	1	1	4	0	NULL	0	1	1	4	13	1	8	29	0	0
84	1	1	12	1	4	0	0	0	0	1	0	4	0	NULL	0	1	1	2	13	1	11	28	0	0
73	1	1	2	0	0	1	1	0	0	1	0	3	0	NULL	0	1	1	1	13	1	6	27	1	0
96	1	1	2	1	1	1	1	0	0	1	0	4	0	NULL	0	1	1	1	13	1	19	24	0	0
82	1	1	2	0	0	1	1	0	0	1	0	4	0	NULL	0	1	1	4	13	1	17	48	0	0
87	0	1	2	1	1	1	1	0	0	1	0	4	0	NULL	0	1	1	1	13	1	12	37	0	0
48	1	1	5	0	0	1	1	0	0	1	0	4	0	NULL	0	1	1	2	13	1	11	38	0	0
84	1	1	7	0	0	1	1	0	0	1	0	4	0	NULL	0	1	1	2	13	1	6	23	0	0
69	1	1	7	1	1	1	1	0	0	1	0	3	0	NULL	0	1	1	2	13	1	9	55	0	0
88	1	1	7	1	5	1	1	1	0	1	1	4	0	NULL	0	0	1	3	13	1	4	29	0	0
83	0	1	8	0	0	1	1	0	0	1	0	4	0	NULL	0	1	1	2	13	1	6	40	0	0
80	0	1	8	0	0	0	0	0	0	1	0	4	0	NULL	0	1	1	2	13	1	5	31	0	0
90	1	1	8	1	1	1	1	0	0	1	0	4	0	NULL	0	0	1	2	13	1	8	26	0	0
84	1	1	8	1	8	0	0	0	0	1	0	3	0	NULL	0	1	1	2	13	1	8	36	0	0
90	0	1	9	0	0	1	1	0	0	1	0	4	0	NULL	0	1	1	1	13	1	11	24	0	0
56	1	1	9	0	0	1	1	0	0	1	0	4	0	NULL	0	1	1	1	13	1	6	24	0	0
73	1	1	10	0	0	1	1	0	0	1	0	4	0	NULL	0	1	1	3	13	1	10	27	0	0
76	1	1	10	1	1	0	0	0	0	1	0	4	0	NULL	0	1	1	3	13	1	11	29	0	0
62	1	1	11	0	0	0	0	0	0	1	0	4	0	NULL	0	1	1	1	13	1	5	32	0	0
87	1	1	12	0	0	1	1	0	0	1	0	4	0	NULL	0	1	1	1	13	1	11	33	0	0
79	0	1	12	0	0	0	0	0	0	1	1	3	0	NULL	0	0	1	3	13	1	7	29	0	0
86	1	0	1	0	0	0	0	0	0	1	0	4	0	NULL	0	1	1	1	13	1	10	20	0	0
74	1	0	1	0	0	1	1	0	0	1	0	4	0	NULL	0	1	1	2	13	1	12	23	1	0
67	1	0	1	0	0	0	0	0	0	1	0	4	0	NULL	0	1	1	1	13	0	13	17	0	0
90	0	0	2	0	0	0	0	0	0	1	1	4	0	NULL	0	1	1	4	13	1	9	42	1	0
86	1	0	3	0	0	0	0	0	0	1	0	4	0	NULL	0	1	1	2	13	1	6	27	0	0
85	0	0	3	0	0	1	1	0	0	1	0	4	0	NULL	0	1	1	2	13	1	8	49	0	0
91	0	0	3	1	1	1	1	0	0	1	0	4	0	NULL	0	1	1	2	13	1	9	36	0	0
84	1	0	4	1	1	0	0	0	0	1	0	4	0	NULL	0	1	1	2	13	1	5	25	0	0
84	0	0	5	0	0	1	1	1	0	1	0	4	0	NULL	0	1	1	1	13	1	9	24	1	0
78	1	0	6	0	0	0	0	0	0	1	0	4	0	NULL	0	1	1	2	13	0	5	30	0	0
82	1	0	8	0	0	1	1	0	0	1	0	4	0	NULL	0	1	1	1	13	1	8	30	0	0
65	1	0	9	0	0	0	0	0	0	1	1	3	0	NULL	0	1	1	2	13	1	7	26	0	0
91	0	0	10	0	0	0	0	0	0	1	0	3	0	NULL	0	1	1	1	13	1	10	39	1	0
68	1	0	11	1	1	0	0	0	0	1	0	3	0	NULL	0	1	1	1	13	1	6	29	1	0
91	0	0	11	0	0	0	0	0	0	1	0	4	0	NULL	0	1	1	1	13	1	7	29	0	0
73	1	0	2	0	0	1	1	1	2	1	0	4	0	NULL	0	1	1	3	13	1	9	24	0	0
78	0	0	10	0	0	1	1	0	0	1	0	4	0	NULL	0	1	1	2	13	1	6	23	0	0
89	1	0	8	0	0	1	1	0	0	1	0	4	0	NULL	0	1	1	3	13	1	11	36	0	0
73	1	0	12	0	0	1	1	0	0	1	0	4	0	NULL	0	1	1	4	13	1	10	42	0	0
88	0	0	3	0	0	0	0	0	0	1	0	4	0	NULL	0	1	1	3	13	1	9	31	0	0
71	0	0	6	0	0	1	1	0	0	1	0	4	0	NULL	0	1	1	1	13	1	9	34	0	0
71	1	0	1	0	0	0	0	0	0	1	0	4	0	NULL	0	1	1	2	13	1	7	31	0	0
74	1	0	10	0	0	1	1	0	0	1	0	4	0	NULL	0	1	1	1	13	1	6	17	0	0
87	1	0	2	0	0	1	1	0	0	1	0	4	0	NULL	0	1	1	2	13	1	12	44	0	0
80	1	0	7	1	1	1	1	0	0	1	0	4	0	NULL	0	1	1	2	13	1	11	30	1	0
81	1	0	12	0	0	0	0	0	0	1	0	4	0	NULL	0	1	1	2	13	1	10	31	0	0
83	1	0	9	1	1	1	1	0	0	1	0	4	0	NULL	0	1	1	1	13	1	11	19	0	0
71	0	0	1	0	0	1	1	0	0	1	0	3	0	NULL	0	1	1	2	13	1	9	33	0	0
83	1	0	8	0	0	0	0	0	0	1	0	4	0	NULL	0	1	1	1	13	1	6	20	0	0
83	0	0	1	0	0	1	1	0	0	1	0	4	0	NULL	0	1	1	3	13	1	11	31	0	0
86	0	0	10	1	2	0	0	0	0	1	0	3	0	NULL	0	1	1	2	13	1	9	23	0	0
85	1	0	4	1	1	0	0	0	0	1	0	3	0	NULL	0	1	1	1	13	1	12	36	0	0
91	1	0	11	1	1	0	0	0	0	1	0	4	0	NULL	0	1	1	2	13	1	8	21	0	0
76	1	0	3	0	0	1	1	0	0	1	0	4	0	NULL	0	1	1	2	13	1	7	30	0	0
79	1	0	1	0	0	0	0	0	0	1	1	3	0	NULL	0	1	1	2	13	1	1	25	0	0
88	1	0	3	0	0	0	0	0	0	1	0	4	0	NULL	0	1	1	1	13	1	8	14	0	0
70	0	0	6	0	0	1	1	0	0	1	0	3	0	NULL	0	1	1	2	13	1	7	30	1	0
93	0	0	2	0	0	1	1	0	0	1	0	4	0	NULL	0	1	1	3	13	1	12	39	0	0
81	1	0	2	0	0	0	0	0	0	1	0	4	0	NULL	0	1	1	3	13	1	13	29	0	0
88	1	0	10	0	0	1	1	0	0	1	0	4	0	NULL	0	1	1	2	13	1	5	28	0	0
87	1	0	2	0	0	0	0	0	0	1	0	4	0	NULL	0	1	1	1	13	0	7	48	0	0
89	1	0	9	0	0	1	1	0	0	1	0	4	0	NULL	0	1	1	1	13	1	16	38	0	0
88	1	0	12	0	0	0	0	0	0	1	0	4	0	NULL	0	1	1	1	13	1	12	31	0	0
91	0	0	11	0	0	1	1	1	1	1	0	4	0	NULL	0	0	1	1	13	0	9	31	0	0
47	0	0	2	0	0	0	0	0	0	1	0	4	0	NULL	0	1	1	1	13	0	8	31	0	0
93	0	0	3	0	0	1	1	0	0	1	0	4	0	NULL	0	1	1	2	13	0	17	31	0	0
92	0	0	8	0	0	1	1	0	0	1	0	4	0	NULL	0	1	1	1	13	1	5	23	0	0
82	0	0	9	0	0	1	1	0	0	1	0	4	0	NULL	0	1	1	2	13	1	8	24	0	0
85	0	0	4	0	0	0	0	0	0	1	0	4	0	NULL	0	1	1	1	13	1	10	20	0	0
94	0	0	11	0	0	1	1	0	0	1	0	4	0	NULL	0	1	1	1	13	1	10	31	0	0
78	1	0	2	1	5	1	1	0	0	1	0	4	0	NULL	0	1	1	1	13	1	10	115	0	0
85	0	0	11	1	5	1	1	0	0	1	0	4	0	NULL	0	1	1	1	13	1	7	33	0	0
52	0	0	7	0	0	1	1	0	0	1	0	4	0	NULL	0	1	1	1	13	1	8	32	1	0
81	1	0	3	1	5	1	1	0	0	1	0	3	0	NULL	0	1	1	1	13	1	7	20	0	0
87	0	0	7	0	0	0	0	0	0	1	0	3	0	NULL	0	1	1	2	13	1	4	21	0	0
84	0	0	6	0	0	1	1	0	0	1	0	4	0	NULL	0	1	1	1	13	1	9	30	1	0
75	0	0	1	0	0	0	0	0	0	1	0	4	0	NULL	0	1	1	2	13	0	9	29	0	0
89	1	0	3	0	0	1	1	0	0	1	0	4	0	NULL	0	1	1	2	13	1	7	27	0	0
88	1	0	1	0	0	1	1	0	0	1	0	4	0	NULL	0	1	1	2	13	1	11	34	0	0
86	0	0	9	0	0	1	1	0	0	1	0	4	0	NULL	0	0	1	2	13	1	8	48	0	0
89	1	0	10	1	1	0	0	0	0	1	0	4	0	NULL	0	1	1	1	13	1	11	37	0	0
73	0	0	12	0	0	1	1	0	0	1	0	4	1	14	1	1	1	2	14	1	18	56	1	0
66	1	0	12	1	8	0	0	0	0	1	0	5	1	15	1	1	1	2	14	1	8	27	0	0
80	0	1	10	0	0	0	0	0	0	1	0	3	1	17	1	1	1	1	14	1	7	27	0	0
64	0	1	8	0	0	0	0	0	0	1	0	4	1	19	1	1	1	2	14	1	9	25	0	0
79	1	0	8	0	0	0	0	0	0	1	1	4	1	20	1	0	1	1	14	0	9	22	0	0
99	0	1	8	1	5	1	1	1	2	1	1	3	1	24	1	1	1	3	14	1	7	36	0	0
66	1	0	12	1	1	0	0	0	0	1	0	1	1	1	3	1	1	1	14	1	7	18	0	0
98	1	0	2	1	5	1	1	0	0	1	0	1	1	1	3	1	1	1	14	1	21	52	0	0
70	1	0	5	1	1	0	0	0	0	1	0	1	1	1	1	1	1	5	14	1	11	31	0	0
72	1	0	3	1	5	1	1	0	0	1	1	1	1	1	3	1	1	1	14	1	12	20	0	0
94	1	0	11	1	1	1	1	0	0	1	0	1	1	1	1	1	1	2	14	1	7	27	0	0
85	1	1	5	1	1	1	1	0	0	1	0	1	1	2	2	1	1	2	14	1	8	23	0	0
64	1	1	10	1	1	1	1	0	0	1	0	1	1	2	1	1	1	3	14	1	11	31	0	0
95	1	1	7	1	1	0	0	0	0	1	1	1	1	2	1	1	1	1	14	1	6	30	1	0
52	1	0	2	1	2	0	0	0	0	1	0	1	1	2	7	1	1	4	14	1	8	30	0	0
61	1	0	6	1	5	0	0	0	0	1	0	1	1	2	2	0	1	3	14	0	10	35	0	0
67	1	1	11	0	0	0	0	0	0	1	0	1	1	3	9	1	1	1	14	1	12	30	1	0
83	1	1	4	0	0	0	0	0	0	1	0	1	1	3	3	1	1	3	14	1	15	45	0	0
76	1	1	12	1	1	0	0	0	0	1	0	1	1	3	5	1	1	2	14	1	4	25	0	0
78	1	1	2	1	1	1	1	0	0	1	0	1	1	3	1	0	1	1	14	0	8	26	1	0
85	1	1	10	1	1	1	1	0	0	1	1	1	1	3	4	0	1	1	14	0	5	26	0	0
67	0	0	5	1	5	0	0	0	0	1	0	1	1	3	2	1	1	2	14	1	6	28	0	0
76	1	1	12	1	5	1	1	0	0	1	1	1	1	6	2	1	1	2	14	1	0	28	0	0
73	1	1	12	0	0	1	1	1	2	1	1	4	1	10	1	1	1	3	14	1	6	36	1	0
40	1	1	8	0	0	1	1	0	0	1	0	4	1	10	3	1	1	1	14	1	9	70	0	0
93	0	1	1	0	0	1	1	1	0	1	0	4	0	NULL	0	1	1	4	14	1	10	28	0	0
72	0	1	4	1	1	0	0	0	0	1	0	4	0	NULL	0	1	1	2	14	1	12	39	1	0
86	1	1	6	0	0	1	1	0	0	1	0	4	0	NULL	0	1	1	2	14	1	7	23	0	0
65	1	1	7	0	0	1	1	0	0	1	0	4	0	NULL	0	1	1	1	14	1	10	20	0	0
70	1	1	8	0	0	0	0	0	0	1	0	4	0	NULL	0	1	1	1	14	1	8	21	1	0
85	0	1	9	1	1	0	0	0	0	1	0	4	0	NULL	0	1	1	2	14	1	11	25	0	0
60	1	1	9	1	1	0	0	0	0	1	0	4	0	NULL	0	1	1	2	14	1	10	29	1	0
97	0	1	9	0	0	1	1	0	0	1	0	4	0	NULL	0	1	1	1	14	1	5	18	0	0
84	0	1	11	0	0	1	1	0	0	1	0	4	0	NULL	0	1	1	1	14	1	10	40	0	0
83	1	1	1	0	0	1	1	0	0	1	0	4	0	NULL	0	1	1	2	14	1	7	35	0	0
70	1	1	2	0	0	0	0	0	0	1	0	4	0	NULL	0	1	1	1	14	1	7	25	1	0
89	0	1	2	0	0	0	0	0	0	1	0	4	0	NULL	0	1	1	5	14	1	7	40	0	0
83	1	1	2	0	0	1	1	0	0	1	0	4	0	NULL	0	1	1	2	14	1	13	23	0	0
58	0	1	2	0	0	1	1	0	0	1	0	4	0	NULL	0	1	1	2	14	1	8	29	0	0
69	1	1	6	1	5	0	0	0	0	1	0	4	0	NULL	0	1	1	2	14	1	25	29	0	0
70	1	1	6	0	0	1	1	0	0	1	0	4	0	NULL	0	1	1	1	14	1	6	30	1	0
81	1	1	8	1	1	0	0	0	0	1	0	3	0	NULL	0	1	1	2	14	1	37	87	0	0
74	1	1	8	0	0	1	1	0	0	1	0	3	0	NULL	0	1	1	1	14	1	8	52	0	0
74	0	1	8	0	0	1	1	0	0	1	0	3	0	NULL	0	1	1	1	14	1	8	51	0	0
91	0	1	11	0	0	1	1	0	0	1	0	4	0	NULL	0	1	1	3	14	1	8	41	0	0
84	0	1	11	0	0	0	0	0	0	1	0	4	0	NULL	0	1	1	1	14	1	8	16	0	0
89	1	1	12	0	0	1	1	0	0	1	0	4	0	NULL	0	1	1	3	14	1	8	41	0	0
80	1	1	12	1	1	0	0	0	0	1	0	3	0	NULL	0	1	1	3	14	1	9	31	0	0
89	0	1	1	0	0	1	1	0	0	1	0	4	0	NULL	0	1	1	1	14	1	5	29	0	0
95	1	1	1	0	0	0	0	0	0	1	0	4	0	NULL	0	1	1	1	14	1	3	33	0	0
96	0	1	2	0	0	1	1	0	0	1	0	4	0	NULL	0	1	1	1	14	1	6	30	0	0
62	1	1	2	0	0	1	1	0	0	1	0	4	0	NULL	0	1	1	2	14	1	13	44	1	0
64	0	1	2	0	0	1	1	0	0	1	0	4	0	NULL	0	1	1	2	14	1	10	34	0	0
90	0	1	3	0	0	0	0	0	0	1	0	4	0	NULL	0	1	1	1	14	1	6	18	0	0
79	1	1	4	1	1	0	0	0	0	1	0	3	0	NULL	0	1	1	1	14	1	9	19	0	0
59	0	1	7	0	0	1	1	0	0	1	1	4	0	NULL	0	1	1	2	14	1	7	24	0	0
65	1	1	9	0	0	1	1	1	2	1	1	4	0	NULL	0	1	1	3	14	1	24	35	0	0
89	0	1	10	0	0	1	1	0	0	1	0	4	0	NULL	0	1	1	1	14	1	10	26	0	0
70	1	1	10	1	1	0	0	0	0	1	1	4	0	NULL	0	0	1	3	14	1	13	26	0	0
83	0	1	11	1	5	1	1	0	0	1	1	3	0	NULL	0	1	1	1	14	1	7	19	0	0
91	1	1	12	1	1	0	0	0	0	1	1	3	0	NULL	0	0	1	1	14	1	5	27	0	0
89	1	1	12	0	0	0	0	0	0	1	0	3	0	NULL	0	1	1	2	14	1	4	27	0	0
79	1	1	12	0	0	1	1	0	0	1	0	4	0	NULL	0	1	1	1	14	1	12	49	0	0
70	1	1	1	0	0	0	0	0	0	1	0	4	0	NULL	0	1	1	3	14	1	12	31	0	0
90	0	1	2	0	0	1	1	0	0	1	0	4	0	NULL	0	1	1	2	14	1	4	27	0	0
105	0	1	4	1	5	1	1	0	0	1	0	4	0	NULL	0	1	1	1	14	1	12	22	0	0
88	0	1	5	0	0	1	1	0	0	1	1	4	0	NULL	0	0	1	3	14	1	5	25	0	0
84	0	1	6	0	0	1	1	0	0	1	0	4	0	NULL	0	1	1	1	14	1	9	28	0	0
89	1	1	7	0	0	1	1	0	0	1	0	4	0	NULL	0	0	1	1	14	0	11	30	0	0
89	0	1	8	0	0	0	0	0	0	1	0	4	0	NULL	0	0	1	2	14	0	12	32	0	0
70	1	1	8	1	1	1	1	0	0	1	0	4	0	NULL	0	1	1	2	14	1	12	39	0	0
77	1	1	10	1	1	1	1	0	0	1	0	3	0	NULL	0	1	1	1	14	1	8	24	1	0
83	1	1	10	0	0	1	1	0	0	1	0	4	0	NULL	0	1	1	1	14	1	8	22	0	0
89	1	1	11	0	0	1	1	1	2	1	1	3	0	NULL	0	1	1	4	14	1	11	27	1	0
85	0	1	12	1	1	0	0	0	0	1	0	4	0	NULL	0	1	1	2	14	1	8	35	0	0
91	0	1	12	1	5	1	1	0	0	1	1	4	0	NULL	0	1	1	1	14	1	7	21	0	0
72	1	1	1	1	1	1	1	0	0	1	0	4	0	NULL	0	1	1	2	14	1	1	67	0	0
83	0	1	1	0	0	0	0	0	0	1	0	4	0	NULL	0	1	1	1	14	1	11	26	0	0
64	1	1	1	0	0	1	1	0	0	1	1	4	0	NULL	0	1	1	2	14	1	7	32	0	0
67	0	1	2	1	5	0	0	0	0	1	0	3	0	NULL	0	1	1	2	14	1	7	23	0	0
95	1	1	4	0	0	1	1	0	0	1	0	4	0	NULL	0	1	1	1	14	1	5	36	0	0
82	0	1	5	0	0	0	0	0	0	1	0	4	0	NULL	0	1	1	1	14	1	9	30	0	0
83	1	1	5	0	0	0	0	0	0	1	0	4	0	NULL	0	1	1	1	14	1	12	36	0	0
87	1	1	5	0	0	0	0	0	0	1	0	4	0	NULL	0	1	1	2	14	1	6	26	0	0
70	0	1	6	0	0	0	0	0	0	1	1	4	0	NULL	0	1	1	2	14	1	7	33	0	0
84	1	1	6	1	1	1	1	0	0	1	0	3	0	NULL	0	1	1	1	14	1	8	27	1	0
82	1	1	9	1	1	0	0	0	0	1	0	4	0	NULL	0	1	1	1	14	1	6	31	0	0
78	1	1	9	0	0	1	1	0	0	1	0	4	0	NULL	0	1	1	2	14	1	9	26	0	0
85	1	1	10	1	3	0	0	0	0	1	0	3	0	NULL	0	1	1	2	14	1	11	29	0	0
94	1	1	10	0	0	1	1	0	0	1	0	4	0	NULL	0	1	1	4	14	1	5	37	0	0
73	0	1	10	0	0	1	1	0	0	1	0	4	0	NULL	0	1	1	2	14	1	17	37	0	0
83	0	1	12	1	5	1	1	1	0	1	0	5	0	NULL	0	1	1	2	14	1	7	29	1	0
98	0	1	12	0	0	0	0	0	0	1	0	4	0	NULL	0	1	1	1	14	1	5	44	0	0
80	1	0	1	1	1	0	0	0	0	1	0	4	0	NULL	0	1	1	2	14	1	16	75	0	0
66	1	0	1	0	0	1	1	0	0	1	0	3	0	NULL	0	1	1	5	14	1	13	55	0	0
64	0	0	1	1	1	0	0	0	0	1	0	3	0	NULL	0	1	1	1	14	1	9	36	1	1
38	0	0	1	0	0	0	0	0	0	1	0	4	0	NULL	0	1	1	1	14	1	5	18	0	0
88	1	0	3	0	0	1	1	0	0	1	0	4	0	NULL	0	1	1	2	14	1	9	42	0	0
76	0	0	3	0	0	0	0	0	0	1	0	4	0	NULL	0	1	1	2	14	1	9	42	0	0
75	0	0	4	0	0	1	1	0	0	1	0	4	0	NULL	0	1	1	1	14	1	7	38	1	0
93	1	0	4	0	0	1	1	0	0	0	0	4	0	NULL	0	1	1	1	14	1	7	20	0	0
36	1	0	4	0	0	1	1	0	0	1	0	4	0	NULL	0	1	1	1	14	1	9	26	0	0
86	0	0	6	1	5	1	1	0	0	1	0	3	0	NULL	0	0	1	2	14	1	10	19	0	0
76	0	0	8	0	0	1	1	0	0	1	0	4	0	NULL	0	1	1	2	14	1	6	41	0	0
90	0	0	9	0	0	1	1	0	0	1	0	4	0	NULL	0	1	1	1	14	0	8	18	0	0
87	0	0	10	0	0	1	1	0	0	1	0	4	0	NULL	0	1	1	1	14	1	8	25	0	0
56	1	0	11	0	0	1	1	0	0	1	0	4	0	NULL	0	1	1	1	14	1	7	28	0	0
98	0	0	11	1	1	1	1	0	0	1	0	4	0	NULL	0	1	1	2	14	1	8	34	0	0
80	1	0	12	0	0	1	1	0	0	1	0	3	0	NULL	0	0	1	1	14	1	7	35	1	0
78	1	0	12	0	0	0	0	0	0	1	0	4	0	NULL	0	1	1	1	14	0	8	22	0	0
77	0	0	3	0	0	1	1	0	0	1	0	4	0	NULL	0	1	1	2	14	1	7	21	0	0
72	1	0	7	0	0	1	1	0	0	1	0	4	0	NULL	0	1	1	3	14	1	7	38	0	0
74	1	0	3	1	1	0	0	0	0	1	0	4	0	NULL	0	1	1	1	14	1	6	23	0	0
81	1	0	4	0	0	1	1	0	0	1	0	4	0	NULL	0	1	1	1	14	1	6	24	0	0
94	1	0	4	0	0	1	1	0	0	1	0	4	0	NULL	0	1	1	1	14	1	7	20	0	0
78	0	0	2	0	0	0	0	0	0	1	0	4	0	NULL	0	1	1	1	14	1	9	35	0	0
69	0	0	3	0	0	1	1	0	0	1	0	4	0	NULL	0	1	1	1	14	1	6	26	0	0
55	1	0	11	0	0	0	0	0	0	1	0	4	0	NULL	0	1	1	2	14	1	12	24	0	0
83	1	0	4	0	0	1	1	0	0	1	0	4	0	NULL	0	1	1	1	14	1	26	40	0	0
90	1	0	6	0	0	1	1	0	0	1	0	4	0	NULL	0	1	1	2	14	1	9	22	0	0
78	1	0	7	1	1	1	1	0	0	1	0	4	0	NULL	0	1	1	1	14	1	9	43	0	0
88	0	0	2	1	5	1	1	0	0	1	0	3	0	NULL	0	1	1	3	14	1	8	45	0	0
64	0	0	6	0	0	1	1	0	0	1	0	4	0	NULL	0	1	1	3	14	1	13	70	0	0
83	1	0	12	1	1	0	0	0	0	1	0	4	0	NULL	0	1	1	2	14	1	9	23	0	0
39	0	0	12	0	0	1	1	0	0	1	0	4	0	NULL	0	1	1	4	14	1	13	45	0	0
84	0	0	5	0	0	1	1	0	0	1	0	4	0	NULL	0	1	1	1	14	1	8	16	0	0
92	0	0	5	0	0	0	0	0	0	1	1	4	0	NULL	0	1	1	3	14	1	6	56	0	0
75	1	0	4	1	1	0	0	0	0	1	0	3	0	NULL	0	1	1	4	14	1	7	53	0	0
65	1	0	12	1	1	0	0	0	0	1	0	4	0	NULL	0	1	1	2	14	1	10	25	1	0
51	1	0	1	0	0	0	0	0	0	1	0	4	0	NULL	0	1	1	2	14	1	13	49	0	0
92	1	0	1	1	1	1	1	0	0	1	0	3	0	NULL	0	1	1	3	14	1	10	33	1	0
83	1	0	1	0	0	1	1	0	0	1	0	4	0	NULL	0	1	1	1	14	1	11	28	0	0
59	1	0	1	0	0	1	1	0	0	1	0	4	0	NULL	0	1	1	1	14	1	8	21	0	0
88	1	0	10	0	0	0	0	0	0	1	0	3	0	NULL	0	1	1	1	14	1	8	30	0	0
66	0	0	10	0	0	1	1	0	0	1	0	3	0	NULL	0	1	1	1	14	1	10	31	0	0
93	1	0	10	1	1	0	0	0	0	1	0	4	0	NULL	0	1	1	2	14	1	9	53	1	0
81	1	0	9	0	0	1	1	0	0	1	0	4	0	NULL	0	1	1	1	14	1	11	31	0	0
93	1	0	3	0	0	0	0	0	0	1	0	4	0	NULL	0	1	1	2	14	1	9	30	0	0
83	1	0	12	0	0	0	0	0	0	1	0	4	0	NULL	0	1	1	1	14	1	6	19	0	0
83	0	0	11	0	0	1	1	0	0	1	0	4	0	NULL	0	1	1	1	14	1	8	21	0	0
53	1	0	8	0	0	1	1	0	0	1	0	3	0	NULL	0	1	1	4	14	1	9	55	0	0
91	1	0	8	0	0	1	1	1	0	1	0	4	0	NULL	0	1	1	3	14	1	5	38	0	0
83	0	0	4	0	0	1	1	0	0	1	0	4	0	NULL	0	1	1	1	14	1	10	35	0	0
79	0	0	1	0	0	0	0	0	0	1	0	4	0	NULL	0	1	1	2	14	1	13	25	0	0
67	0	0	4	1	1	1	1	0	0	1	0	4	0	NULL	0	1	1	2	14	1	16	36	1	0
77	1	0	5	0	0	1	1	0	0	1	0	4	0	NULL	0	1	1	1	14	1	7	15	0	0
70	1	0	1	0	0	1	1	0	0	1	0	4	0	NULL	0	1	1	2	14	1	10	35	0	0
78	1	0	2	0	0	1	1	0	0	1	0	4	0	NULL	0	1	1	3	14	1	6	48	0	0
86	1	0	1	0	0	1	1	0	0	1	0	4	0	NULL	0	1	1	1	14	1	8	24	0	0
75	1	0	3	0	0	1	1	0	0	1	0	4	0	NULL	0	1	1	1	14	1	8	33	0	0
82	0	0	12	0	0	1	1	0	0	1	0	4	0	NULL	0	1	1	2	14	1	11	29	0	0
91	1	0	3	0	0	1	1	0	0	1	1	4	0	NULL	0	1	1	1	14	1	9	173	1	0
79	1	0	9	1	5	0	0	0	0	1	0	4	0	NULL	0	1	1	2	14	1	9	25	0	0
84	1	0	5	1	1	0	0	0	0	1	0	3	0	NULL	0	1	1	1	14	1	5	21	0	0
81	0	0	3	0	0	1	1	0	0	1	0	4	0	NULL	0	1	1	3	14	1	7	37	0	0
89	1	0	3	0	0	0	0	0	0	1	0	4	0	NULL	0	1	1	2	14	1	12	27	0	0
69	1	0	2	0	0	1	1	0	0	1	0	3	0	NULL	0	1	1	3	14	1	7	42	0	0
76	1	0	6	1	1	1	1	0	0	1	0	4	0	NULL	0	1	1	1	14	1	9	23	0	0
68	0	0	5	0	0	0	0	0	0	1	0	4	0	NULL	0	1	1	1	14	1	8	30	0	0
85	1	0	9	0	0	0	0	0	0	1	0	4	0	NULL	0	1	1	2	14	0	19	44	1	0
79	0	0	11	0	0	1	1	0	0	1	0	4	0	NULL	0	1	1	2	14	1	16	45	0	0
78	1	0	12	0	0	1	1	0	0	1	0	4	0	NULL	0	1	1	3	14	1	8	42	0	0
86	0	0	3	0	0	0	0	0	0	1	0	4	0	NULL	0	1	1	1	14	1	11	26	1	0
81	1	0	12	0	0	1	1	0	0	1	0	4	0	NULL	0	1	1	1	14	1	5	25	0	0
83	1	0	7	0	0	1	1	0	0	1	0	4	0	NULL	0	1	1	1	14	0	8	47	0	0
70	1	0	5	1	1	0	0	0	0	1	1	4	0	NULL	0	1	1	2	14	1	7	35	1	0
87	1	0	10	0	0	1	1	0	0	1	0	4	0	NULL	0	1	1	1	14	1	5	25	0	0
80	0	0	1	0	0	1	1	0	0	1	0	4	0	NULL	0	1	1	2	14	1	11	33	0	0
89	0	1	10	0	0	0	0	0	0	1	0	3	1	13	1	1	1	1	15	1	5	31	0	0
75	1	1	6	0	0	0	0	0	0	1	0	4	1	18	2	1	1	2	15	1	11	25	0	0
87	1	1	12	0	0	1	1	0	0	1	0	4	1	22	1	1	1	3	15	0	9	28	0	0
81	0	1	12	0	0	0	0	0	0	1	0	4	1	25	3	1	1	2	15	1	4	41	0	0
86	0	1	2	1	7	0	0	0	0	1	0	5	1	26	2	1	1	2	15	1	11	33	0	0
52	1	0	8	1	4	1	1	0	0	1	0	1	1	0	4	1	1	2	15	1	10	27	0	0
84	1	1	5	1	1	0	0	0	0	1	0	1	1	1	6	1	1	3	15	1	7	54	0	0
42	1	0	5	1	1	1	1	0	0	1	0	1	1	1	4	1	1	3	15	1	7	34	0	0
53	1	0	11	1	5	1	1	0	0	1	1	1	1	1	2	1	1	2	15	1	7	24	0	0
46	1	0	11	1	1	1	1	0	0	1	0	1	1	1	1	1	1	2	15	0	10	20	0	0
83	0	0	7	0	0	1	1	0	0	1	0	1	1	1	3	1	1	1	15	1	9	22	0	0
65	1	0	5	0	0	1	1	0	0	1	0	1	1	1	3	1	1	1	15	1	10	20	0	0
65	1	0	7	0	0	1	1	0	0	1	0	1	1	1	4	1	1	3	15	1	11	32	0	0
47	1	1	1	1	1	1	1	0	0	1	0	1	1	2	4	1	1	1	15	1	10	42	1	1
79	1	1	4	1	1	0	0	0	0	1	0	1	1	2	1	1	1	1	15	1	8	19	0	0
59	1	1	6	1	1	0	0	0	0	1	0	1	1	2	3	1	1	3	15	1	17	31	0	0
58	1	1	4	1	1	1	1	1	2	1	0	1	1	3	5	1	1	2	15	1	5	34	0	0
74	1	1	8	1	1	0	0	0	0	1	0	1	1	4	1	1	1	2	15	1	9	33	1	0
86	0	0	3	0	0	0	0	0	0	1	0	4	1	4	1	1	1	1	15	1	6	21	0	0
72	1	1	8	1	5	1	1	0	1	1	1	1	1	5	1	0	1	3	15	1	8	37	0	0
79	1	1	9	1	1	1	1	0	0	1	0	4	1	5	3	1	1	3	15	1	8	38	0	0
86	1	0	9	1	8	0	0	0	0	1	0	5	1	6	1	1	1	1	15	1	8	27	0	0
61	1	1	10	1	1	0	0	0	0	1	0	1	1	7	4	1	1	2	15	1	5	32	0	0
81	0	1	4	0	0	1	1	0	0	1	0	4	1	10	1	1	1	1	15	1	9	19	0	0
84	0	1	1	0	0	0	0	0	0	1	1	4	0	NULL	0	1	1	2	15	1	9	22	0	0
80	0	1	1	1	1	0	0	0	0	1	1	4	0	NULL	0	1	1	2	15	1	9	40	0	0
83	1	1	1	1	1	0	0	0	0	1	0	4	0	NULL	0	1	1	1	15	0	8	25	0	0
77	1	1	3	0	0	0	0	0	0	1	0	4	0	NULL	0	1	1	1	15	1	6	22	0	0
89	0	1	4	0	0	1	1	0	0	1	0	4	0	NULL	0	1	1	1	15	1	7	32	0	0
76	0	1	4	0	0	0	0	0	0	1	0	4	0	NULL	0	1	1	1	15	1	5	20	0	0
95	0	1	4	0	0	1	1	1	1	1	0	4	0	NULL	0	1	1	1	15	1	5	25	0	0
90	0	1	5	0	0	0	0	0	0	1	0	4	0	NULL	0	1	1	1	15	1	7	35	0	0
87	0	1	6	1	1	1	1	0	0	1	0	3	0	NULL	0	1	1	2	15	1	6	31	0	0
69	0	1	11	0	0	1	1	0	0	1	0	4	0	NULL	0	1	1	2	15	1	5	28	0	0
75	1	1	12	0	0	1	1	0	0	1	0	4	0	NULL	0	1	1	1	15	1	6	23	0	0
55	1	1	12	0	0	0	0	0	0	1	0	4	0	NULL	0	1	1	1	15	1	9	37	0	0
80	1	1	12	0	0	1	1	0	0	1	0	4	0	NULL	0	1	1	1	15	1	8	19	0	0
76	0	1	12	1	1	0	0	0	0	1	0	4	0	NULL	0	1	1	1	15	1	11	44	0	0
95	1	1	3	0	0	0	0	0	0	1	0	4	0	NULL	0	1	1	1	15	1	21	57	0	0
89	0	1	4	0	0	1	1	0	0	1	0	4	0	NULL	0	1	1	1	15	1	9	20	0	0
92	1	1	4	0	0	1	1	0	0	1	0	4	0	NULL	0	1	1	2	15	1	10	22	0	0
79	1	1	5	0	0	1	1	0	0	1	0	4	0	NULL	0	1	1	1	15	1	9	26	1	0
90	0	1	7	1	1	0	0	0	0	1	0	4	0	NULL	0	1	1	1	15	0	10	55	0	0
88	0	1	8	0	0	1	1	0	0	1	0	4	0	NULL	0	1	1	2	15	1	6	30	0	0
74	1	1	8	0	0	1	1	0	0	1	0	4	0	NULL	0	1	1	1	15	1	9	33	0	0
76	0	1	10	1	1	0	0	0	0	1	0	4	0	NULL	0	1	1	1	15	1	9	152	1	0
98	0	1	10	1	5	1	1	0	0	1	0	4	0	NULL	0	1	1	1	15	1	8	21	0	0
46	1	1	11	0	0	1	1	0	0	1	0	4	0	NULL	0	1	1	1	15	1	7	24	0	0
76	1	1	11	1	2	1	1	0	0	1	0	4	0	NULL	0	1	1	3	15	1	11	51	0	0
81	1	1	11	0	0	0	0	0	0	1	0	4	0	NULL	0	1	1	3	15	1	13	58	0	0
85	1	1	12	0	0	1	1	0	0	1	0	4	0	NULL	0	1	1	2	15	1	7	30	1	0
84	0	1	12	0	0	0	0	0	0	1	0	3	0	NULL	0	1	1	2	15	1	8	30	0	0
84	1	1	12	0	0	0	0	0	0	1	0	3	0	NULL	0	1	1	2	15	1	10	22	0	0
62	0	1	1	0	0	0	0	0	0	1	0	4	0	NULL	0	1	1	3	15	1	5	39	0	0
83	1	1	1	0	0	1	1	0	0	1	0	4	0	NULL	0	1	1	1	15	1	7	18	0	0
65	1	1	5	0	0	0	0	0	0	1	0	4	0	NULL	0	1	1	2	15	1	7	25	1	0
74	0	1	7	0	0	0	0	0	0	1	0	4	0	NULL	0	1	1	2	15	1	10	63	1	0
90	0	1	9	0	0	1	1	0	0	1	0	4	0	NULL	0	1	1	1	15	1	11	20	0	0
81	1	1	10	1	1	0	0	0	0	1	0	4	0	NULL	0	1	1	3	15	1	27	46	0	0
73	1	1	11	0	0	0	0	0	0	1	0	3	0	NULL	0	1	1	1	15	1	6	20	0	0
60	1	1	11	1	5	1	1	0	0	1	0	3	0	NULL	0	1	1	1	15	1	6	20	0	0
93	0	1	12	0	0	0	0	0	0	1	0	4	0	NULL	0	1	1	2	15	1	6	44	0	0
82	1	1	12	0	0	0	0	0	0	1	0	4	0	NULL	0	1	1	2	15	1	8	22	0	0
74	0	1	1	0	0	0	0	0	0	1	0	4	0	NULL	0	1	1	2	15	1	9	33	1	0
80	1	1	2	0	0	1	1	0	0	1	0	4	0	NULL	0	1	1	2	15	1	5	31	0	0
66	0	1	2	0	0	1	1	0	0	1	1	4	0	NULL	0	1	1	1	15	1	10	19	0	0
86	0	1	2	0	0	0	0	0	0	1	0	4	0	NULL	0	1	1	1	15	1	9	19	0	0
93	0	1	3	0	0	0	0	0	0	1	0	4	0	NULL	0	1	1	1	15	1	6	25	0	0
81	1	1	4	0	0	1	1	0	0	1	0	4	0	NULL	0	1	1	1	15	1	5	17	0	0
65	1	1	5	1	5	1	1	1	2	1	0	4	0	NULL	0	1	1	1	15	1	20	30	1	0
72	0	1	6	0	0	0	0	0	0	1	1	4	0	NULL	0	0	1	1	15	1	7	15	0	0
66	1	1	6	1	1	1	1	0	0	1	1	3	0	NULL	0	1	1	2	15	1	6	19	0	0
84	0	1	6	1	1	1	1	0	0	1	0	4	0	NULL	0	1	1	2	15	1	8	35	0	0
65	0	1	7	1	1	0	0	0	0	1	0	4	0	NULL	0	1	1	1	15	0	5	44	0	0
83	1	1	8	1	1	1	1	0	0	1	0	4	0	NULL	0	1	1	1	15	1	9	35	0	0
80	1	1	10	1	1	0	0	0	0	1	0	3	0	NULL	0	1	1	1	15	1	6	18	0	0
80	1	1	11	0	0	0	0	0	0	1	0	3	0	NULL	0	1	1	1	15	0	12	29	0	0
92	0	1	11	1	5	1	1	1	0	1	0	3	0	NULL	0	1	1	2	15	1	11	34	0	0
59	1	1	11	0	0	0	0	0	0	1	0	4	0	NULL	0	1	1	1	15	1	18	33	0	0
87	1	1	11	0	0	0	0	0	0	1	0	4	0	NULL	0	1	1	1	15	1	5	40	0	0
86	1	1	12	0	0	0	0	0	0	1	0	4	0	NULL	0	1	1	1	15	1	9	23	0	0
93	0	1	12	0	0	1	1	0	0	1	0	4	0	NULL	0	1	1	1	15	0	8	25	0	0
81	1	1	12	1	1	0	0	0	0	1	0	3	0	NULL	0	1	1	2	15	0	13	57	1	0
83	1	1	1	0	0	0	0	0	0	1	0	4	0	NULL	0	1	1	2	15	1	7	27	0	0
67	0	1	1	0	0	0	0	0	0	1	0	4	0	NULL	0	1	1	4	15	1	6	46	0	0
89	1	1	1	0	0	1	1	0	0	1	1	4	0	NULL	0	1	1	1	15	1	7	19	0	0
87	0	1	3	0	0	0	0	0	0	1	0	4	0	NULL	0	1	1	1	15	1	5	37	0	0
92	0	1	4	0	0	0	0	0	0	1	0	4	0	NULL	0	1	1	2	15	1	8	31	0	0
84	1	1	5	1	1	0	0	0	0	1	0	4	0	NULL	0	1	1	1	15	1	14	55	0	0
83	1	1	8	0	0	1	1	0	0	1	0	4	0	NULL	0	1	1	3	15	1	13	29	0	0
81	0	1	10	0	0	1	1	0	0	1	0	4	0	NULL	0	1	1	1	15	1	5	33	0	0
85	0	1	11	0	0	1	1	0	0	1	0	4	0	NULL	0	1	1	1	15	1	10	19	0	0
79	0	1	12	0	0	1	1	0	0	1	0	4	0	NULL	0	1	1	1	15	1	14	45	0	0
68	1	1	12	1	1	0	0	0	0	1	0	3	0	NULL	0	1	1	1	15	1	9	21	0	0
85	0	1	12	0	0	1	1	0	0	1	0	4	0	NULL	0	1	1	1	15	1	9	31	0	0
92	1	1	12	0	0	1	1	0	0	1	0	4	0	NULL	0	1	1	2	15	1	6	40	0	0
48	0	1	12	0	0	0	0	0	0	1	0	3	0	NULL	0	1	1	3	15	1	4	45	0	1
81	1	0	1	0	0	1	1	0	0	1	0	4	0	NULL	0	1	1	2	15	1	9	47	1	0
72	1	0	1	0	0	1	1	0	0	1	0	4	0	NULL	0	1	1	1	15	1	9	25	0	0
81	0	0	1	0	0	0	0	0	0	1	0	4	0	NULL	0	1	1	1	15	1	8	29	0	0
77	1	0	1	0	0	1	1	0	0	1	0	4	0	NULL	0	1	1	1	15	1	6	26	0	0
73	0	0	3	0	0	1	1	0	0	1	0	4	0	NULL	0	1	1	1	15	1	9	25	0	0
86	1	0	6	0	0	0	0	0	0	1	0	3	0	NULL	0	1	1	1	15	1	8	24	0	0
101	0	0	8	0	0	1	1	0	0	1	0	4	0	NULL	0	1	1	1	15	1	7	24	0	0
100	0	0	8	0	0	1	1	0	0	1	0	4	0	NULL	0	1	1	1	15	1	8	58	0	0
84	1	0	9	0	0	0	0	0	0	1	0	4	0	NULL	0	0	1	2	15	1	6	30	0	0
62	1	0	10	0	0	1	1	0	0	1	0	4	0	NULL	0	1	1	2	15	0	9	29	0	0
78	0	0	11	0	0	0	0	0	0	1	0	4	0	NULL	0	1	1	2	15	1	8	32	1	0
73	1	0	11	0	0	1	1	0	0	1	0	5	0	NULL	0	1	1	2	15	1	8	30	0	0
81	1	0	12	0	0	1	1	0	0	1	0	4	0	NULL	0	1	1	1	15	1	15	25	0	0
88	0	0	12	1	5	1	1	0	0	1	0	3	0	NULL	0	0	1	1	15	1	6	30	0	0
80	1	0	12	0	0	0	0	0	0	1	0	4	0	NULL	0	1	1	3	15	1	6	27	0	0
74	1	0	6	1	1	0	0	0	0	1	0	4	0	NULL	0	1	1	3	15	1	6	33	0	0
49	0	0	6	1	1	0	0	0	0	1	0	5	0	NULL	0	1	1	1	15	1	10	31	1	0
84	1	0	9	1	1	0	0	0	0	1	0	3	0	NULL	0	1	1	2	15	1	7	25	0	0
58	0	0	10	0	0	0	0	0	0	1	0	3	0	NULL	0	1	1	2	15	1	8	28	0	0
80	0	0	1	1	1	0	0	0	0	1	0	3	0	NULL	0	1	1	4	15	1	7	36	0	0
82	0	0	12	0	0	1	1	0	0	1	0	4	0	NULL	0	1	1	2	15	1	9	29	0	0
88	1	0	1	0	0	0	0	0	0	1	0	4	0	NULL	0	1	1	2	15	1	12	31	0	0
83	1	0	1	1	5	1	1	0	1	1	0	4	0	NULL	0	1	1	1	15	1	11	38	0	0
80	0	0	1	1	1	1	1	0	0	1	0	4	0	NULL	0	1	1	2	15	1	11	29	0	0
86	1	0	5	0	0	1	1	0	0	1	0	4	0	NULL	0	1	1	1	15	1	9	19	0	0
77	0	0	1	1	1	1	1	0	0	1	0	4	0	NULL	0	1	1	1	15	1	10	20	0	0
87	0	0	7	1	1	1	1	0	0	1	0	3	0	NULL	0	1	1	2	15	1	7	30	1	0
65	1	0	1	0	0	1	1	1	0	1	0	4	0	NULL	0	1	1	1	15	1	11	27	0	0
75	1	0	4	1	1	1	1	0	0	1	0	3	0	NULL	0	1	1	2	15	1	9	30	0	0
78	1	0	11	0	0	1	1	0	0	1	0	4	0	NULL	0	1	1	5	15	1	10	67	0	0
67	1	0	2	1	1	0	0	0	0	1	0	4	0	NULL	0	1	1	4	15	1	17	83	0	0
89	1	0	11	0	0	0	0	0	0	1	0	4	0	NULL	0	1	1	5	15	1	18	58	0	0
80	0	0	3	0	0	1	1	0	0	1	0	4	0	NULL	0	1	1	1	15	1	10	21	0	0
96	0	0	11	1	5	1	1	0	0	1	1	4	0	NULL	0	1	1	1	15	1	7	29	1	0
90	0	0	1	0	0	1	1	0	0	1	0	4	0	NULL	0	1	1	3	15	1	10	41	0	0
64	0	0	9	1	1	0	0	0	0	1	0	3	0	NULL	0	1	1	2	15	1	6	25	0	0
82	1	0	4	0	0	0	0	0	0	1	0	4	0	NULL	0	1	1	3	15	1	9	37	0	0
88	1	0	1	0	0	0	0	0	0	1	0	4	0	NULL	0	1	1	2	15	1	10	29	0	0
78	1	0	6	1	1	0	0	0	0	1	0	4	0	NULL	0	1	1	1	15	1	7	20	1	0
49	1	0	7	0	0	0	0	0	0	1	0	3	0	NULL	0	1	1	2	15	1	6	27	0	0
71	1	0	3	0	0	1	1	0	0	1	0	4	0	NULL	0	1	1	1	15	1	7	20	0	0
79	1	0	12	0	0	0	0	0	0	1	0	4	0	NULL	0	1	1	1	15	1	7	20	0	0
81	1	0	12	1	1	1	1	0	0	1	0	3	0	NULL	0	1	1	1	15	1	6	21	0	0
93	1	0	11	0	0	1	1	0	0	1	0	4	0	NULL	0	1	1	2	15	1	6	24	0	0
74	1	0	11	0	0	1	1	0	0	1	0	4	0	NULL	0	1	1	1	15	0	8	20	0	0
87	0	0	1	0	0	1	1	0	0	1	0	4	0	NULL	0	1	1	1	15	1	10	35	0	0
90	1	0	12	1	5	1	1	0	0	1	0	4	0	NULL	0	1	1	1	15	1	9	25	1	0
79	0	0	1	0	0	0	0	0	0	1	0	4	0	NULL	0	1	1	1	15	1	9	23	0	0
90	1	0	2	1	1	0	0	0	0	1	0	4	0	NULL	0	1	1	1	15	1	7	26	1	0
91	0	0	4	0	0	0	0	0	0	1	0	4	0	NULL	0	1	1	3	15	1	9	30	0	0
72	1	0	10	0	0	1	1	0	0	1	0	4	0	NULL	0	1	1	2	15	1	16	43	0	0
69	0	0	1	0	0	0	0	0	0	1	0	4	0	NULL	0	1	1	1	15	1	11	48	0	0
88	0	0	2	0	0	1	1	0	0	1	0	4	0	NULL	0	1	1	1	15	1	9	28	0	0
90	1	0	12	1	1	0	0	0	0	1	0	3	0	NULL	0	1	1	2	15	1	10	25	0	0
79	1	0	10	0	0	1	1	0	0	1	0	4	0	NULL	0	1	1	3	15	0	8	40	0	0
76	0	0	9	1	1	1	1	0	0	1	1	3	0	NULL	0	1	1	1	15	1	0	23	0	0
85	1	0	4	0	0	0	0	0	0	1	0	4	0	NULL	0	1	1	3	15	1	11	33	0	0
83	1	0	11	0	0	1	1	0	0	1	1	4	0	NULL	0	1	1	1	15	1	6	20	0	0
55	1	0	9	1	2	0	0	0	0	1	0	4	0	NULL	0	1	1	2	15	1	10	36	0	0
56	1	0	2	0	0	1	1	0	0	1	0	3	0	NULL	0	1	1	2	15	1	6	26	0	0
74	1	0	5	1	1	0	0	0	0	1	0	3	0	NULL	0	1	1	2	15	1	8	21	0	0
72	0	0	8	0	0	0	0	0	0	1	0	3	0	NULL	0	1	1	1	15	0	9	26	0	0
82	1	0	12	0	0	0	0	0	0	1	0	4	0	NULL	0	1	1	1	15	1	9	41	0	0
49	1	0	8	1	3	1	1	0	0	1	0	3	0	NULL	0	1	1	1	15	0	13	17	0	0
86	1	0	2	1	1	1	1	0	0	1	0	3	0	NULL	0	1	1	2	15	0	4	28	0	0
63	1	0	12	0	0	1	1	0	0	1	0	4	0	NULL	0	1	1	1	15	1	6	29	0	0
71	1	0	5	1	7	0	0	0	0	1	0	3	0	NULL	0	1	1	1	15	1	11	26	0	0
89	1	0	12	1	1	1	1	0	0	1	0	3	0	NULL	0	1	1	3	15	1	10	32	0	0
38	1	0	7	0	0	0	0	0	0	1	0	4	0	NULL	0	1	1	1	15	0	7	22	0	0
77	1	0	12	1	5	1	1	0	0	1	0	3	0	NULL	0	1	1	5	15	1	13	48	0	0
72	1	0	3	0	0	1	1	0	0	1	0	4	0	NULL	0	1	1	3	15	1	10	43	0	0
85	1	0	12	0	0	0	0	0	0	1	0	4	0	NULL	0	1	1	1	15	1	9	28	0	0
88	0	0	10	0	0	1	1	0	0	1	0	4	0	NULL	0	1	1	1	15	1	10	26	0	0
81	0	0	10	0	0	1	1	1	0	1	0	3	0	NULL	0	1	1	1	15	1	12	34	0	0
72	1	0	1	1	5	1	1	0	0	1	0	5	0	NULL	0	0	1	2	15	1	5	24	0	0
87	1	0	11	0	0	1	1	0	0	1	0	4	0	NULL	0	1	1	2	15	1	7	33	0	0
83	1	0	2	0	0	1	1	0	0	1	0	4	0	NULL	0	1	1	1	15	1	11	26	0	0
72	0	1	2	0	0	0	0	0	0	1	1	4	1	17	1	1	1	1	16	1	6	32	1	0
55	1	1	9	0	0	0	0	0	0	1	0	4	1	20	3	1	1	2	16	1	11	37	1	0
86	0	0	8	1	8	0	0	0	0	1	0	4	1	21	4	1	1	3	16	1	5	46	0	0
49	1	0	9	1	1	0	0	0	0	1	1	3	1	24	1	1	1	2	16	1	5	28	0	0
70	1	1	3	0	0	0	0	0	0	1	0	4	1	25	1	1	1	2	16	0	4	39	0	0
75	0	1	11	1	1	0	0	0	0	1	0	3	1	25	2	1	1	2	16	1	9	36	0	0
82	1	0	7	1	1	1	1	0	0	1	0	4	1	25	2	1	1	3	16	1	10	32	0	0
78	1	1	11	0	0	1	1	0	0	1	0	4	1	46	1	0	1	2	16	0	12	57	1	0
82	1	0	3	0	0	0	0	0	0	1	0	4	1	29	2	1	1	3	16	1	9	35	0	0
66	1	1	5	1	1	1	1	0	0	1	0	1	1	1	3	1	1	3	16	1	6	22	0	0
63	1	0	7	0	0	1	1	0	0	1	0	1	1	1	3	1	1	1	16	1	9	21	0	0
78	1	1	10	1	1	1	1	0	0	1	0	1	1	2	1	1	1	1	16	0	7	23	0	0
69	1	1	12	1	1	0	0	0	0	1	0	1	1	2	5	1	1	2	16	1	11	23	0	0
73	1	0	6	1	1	1	1	0	0	1	0	1	1	2	1	1	1	1	16	1	5	22	0	0
75	1	0	2	1	4	0	0	0	0	1	0	1	1	2	2	1	1	1	16	1	9	28	1	0
85	1	0	11	0	0	1	1	0	0	1	0	1	1	2	3	1	1	2	16	1	8	35	0	0
74	1	0	3	1	1	0	0	0	0	1	1	1	1	2	4	1	1	2	16	1	10	22	0	0
85	0	0	5	1	1	1	1	0	0	1	0	1	1	2	3	1	1	3	16	1	10	40	0	0
64	1	0	8	0	0	0	0	0	0	1	0	1	1	2	3	1	1	1	16	0	8	26	0	0
67	0	0	2	1	1	0	0	0	0	1	0	1	1	2	5	1	1	4	16	1	11	67	0	0
54	1	1	3	0	0	0	0	0	0	1	0	1	1	3	4	1	1	1	16	1	5	23	0	0
63	1	0	8	0	0	0	0	0	0	1	0	1	1	3	2	1	1	1	16	1	6	20	1	0
75	1	0	12	0	0	0	0	0	0	1	0	1	1	3	2	1	1	1	16	1	9	28	0	0
50	1	1	7	1	1	1	1	0	0	1	0	1	1	5	3	1	1	1	16	1	14	54	0	0
94	0	1	1	1	5	0	0	0	0	1	0	4	0	NULL	0	1	1	2	16	1	4	23	0	0
81	1	1	2	0	0	0	0	0	0	1	0	4	0	NULL	0	1	1	1	16	1	3	21	0	0
90	0	1	2	0	0	1	1	1	0	1	0	4	0	NULL	0	1	1	1	16	1	10	25	0	0
72	0	1	4	0	0	1	1	0	0	1	0	4	0	NULL	0	1	1	3	16	1	8	56	0	0
71	1	1	5	0	0	1	1	0	0	1	1	4	0	NULL	0	1	1	3	16	0	9	30	1	0
97	1	1	5	0	0	1	1	0	0	1	0	4	0	NULL	0	1	1	2	16	1	11	29	0	0
72	0	1	6	0	0	1	1	0	0	1	0	4	0	NULL	0	1	1	1	16	1	7	31	0	0
53	1	1	8	0	0	0	0	0	0	1	0	4	0	NULL	0	1	1	2	16	1	5	30	0	0
84	0	1	9	0	0	1	1	1	1	1	0	4	0	NULL	0	1	1	1	16	1	7	20	0	0
74	1	1	11	1	1	0	0	0	0	1	0	4	0	NULL	0	1	1	2	16	1	8	34	0	0
75	1	1	12	1	1	0	0	0	0	1	0	4	0	NULL	0	1	1	1	16	1	12	27	0	0
59	1	1	1	1	3	0	0	0	0	1	0	3	0	NULL	0	1	1	4	16	1	8	36	0	0
72	1	1	2	1	1	1	1	0	0	1	1	4	0	NULL	0	1	1	3	16	1	8	29	0	0
86	1	1	2	1	1	1	1	0	0	1	1	4	0	NULL	0	1	1	2	16	1	8	91	1	0
94	1	1	5	1	1	0	0	0	0	1	0	4	0	NULL	0	1	1	1	16	1	8	22	0	0
91	0	1	6	0	0	1	1	1	0	1	0	3	0	NULL	0	1	1	1	16	1	6	33	0	0
61	1	1	6	0	0	1	1	0	0	1	0	4	0	NULL	0	1	1	2	16	1	8	26	0	0
84	0	1	8	0	0	0	0	0	0	1	0	4	0	NULL	0	1	1	1	16	1	10	46	0	0
84	0	1	8	0	0	0	0	0	0	1	0	4	0	NULL	0	1	1	1	16	1	10	45	0	0
63	1	1	10	0	0	1	1	0	0	1	0	4	0	NULL	0	1	1	2	16	1	6	22	0	0
89	1	1	10	0	0	1	1	0	0	1	1	4	0	NULL	0	1	1	1	16	1	4	26	0	0
77	1	1	11	0	0	1	1	0	0	1	0	4	0	NULL	0	1	1	3	16	1	8	32	0	0
88	1	1	11	0	0	1	1	0	0	1	0	4	0	NULL	0	1	1	1	16	1	5	42	0	0
71	1	1	12	1	1	1	1	0	0	1	0	4	0	NULL	0	1	1	1	16	1	9	21	0	0
54	1	1	1	0	0	0	0	0	0	1	0	4	0	NULL	0	1	1	2	16	1	8	42	0	0
85	0	1	1	0	0	0	0	0	0	1	0	4	0	NULL	0	1	1	2	16	1	8	28	0	0
81	1	1	2	0	0	1	1	0	0	1	0	3	0	NULL	0	1	1	2	16	1	9	33	0	0
86	1	1	3	0	0	0	0	0	0	1	0	4	0	NULL	0	1	1	1	16	1	7	30	0	0
84	1	1	4	1	1	1	1	0	0	1	1	3	0	NULL	0	1	1	2	16	1	5	24	0	0
75	0	1	5	1	1	0	0	0	0	1	0	4	0	NULL	0	1	1	1	16	1	6	19	0	0
87	1	1	5	0	0	0	0	0	0	1	0	4	0	NULL	0	1	1	1	16	1	7	21	0	0
82	0	1	6	0	0	1	1	0	0	1	0	4	0	NULL	0	1	1	1	16	1	7	19	0	0
25	0	1	7	1	1	0	0	0	0	1	0	4	0	NULL	0	1	1	2	16	1	11	24	0	1
72	1	1	7	0	0	0	0	0	0	1	0	3	0	NULL	0	1	1	2	16	1	7	37	0	0
87	1	1	10	0	0	0	0	0	0	1	0	4	0	NULL	0	1	1	2	16	1	13	97	0	0
75	0	1	10	0	0	0	0	0	0	1	0	3	0	NULL	0	1	1	1	16	1	10	19	0	0
71	1	1	1	1	1	1	1	0	0	1	0	4	0	NULL	0	1	1	1	16	1	9	34	0	0
75	0	1	4	0	0	0	0	0	0	1	0	4	0	NULL	0	1	1	1	16	1	13	22	0	0
57	1	1	5	0	0	0	0	0	0	1	0	4	0	NULL	0	1	1	1	16	1	5	21	0	0
71	1	1	6	0	0	1	1	0	0	1	0	4	0	NULL	0	1	1	1	16	1	8	24	0	0
97	1	1	6	1	5	1	1	1	0	1	0	4	0	NULL	0	1	1	1	16	1	9	66	0	0
78	0	1	8	0	0	1	1	0	0	1	0	4	0	NULL	0	1	1	3	16	0	6	43	0	0
68	1	1	8	1	4	0	0	0	0	1	0	3	0	NULL	0	1	1	1	16	1	3	17	0	0
72	0	1	9	0	0	1	1	0	0	1	0	4	0	NULL	0	1	1	1	16	1	6	20	0	0
76	1	1	10	1	1	1	1	0	0	1	0	3	0	NULL	0	1	1	1	16	1	11	22	1	0
84	1	1	10	0	0	1	1	0	0	1	0	4	0	NULL	0	1	1	3	16	1	10	45	0	0
73	0	1	11	0	0	1	1	0	0	1	0	4	0	NULL	0	1	1	1	16	1	6	31	0	0
97	0	1	11	1	1	0	0	0	0	1	0	4	0	NULL	0	1	1	3	16	1	7	48	0	0
89	0	1	12	0	0	0	0	0	0	1	0	4	0	NULL	0	1	1	1	16	1	6	26	0	0
58	1	1	1	0	0	1	1	1	0	1	0	4	0	NULL	0	1	1	1	16	1	9	46	0	0
88	0	1	4	0	0	1	1	0	0	1	0	4	0	NULL	0	1	1	3	16	0	20	34	0	0
80	1	1	6	0	0	0	0	0	0	1	0	4	0	NULL	0	1	1	1	16	1	16	33	1	0
96	0	1	9	0	0	0	0	0	0	1	0	4	0	NULL	0	1	1	2	16	1	8	22	0	0
93	1	1	10	0	0	0	0	0	0	0	0	4	0	NULL	0	1	1	2	16	1	7	55	1	0
86	1	1	11	0	0	0	0	0	0	1	0	4	0	NULL	0	1	1	2	16	1	8	32	1	0
86	0	1	12	0	0	1	1	1	2	1	0	4	0	NULL	0	1	1	1	16	1	13	23	0	0
65	1	1	12	0	0	1	1	0	0	1	0	3	0	NULL	0	1	1	1	16	0	9	34	1	0
66	0	1	12	0	0	1	1	0	0	1	0	4	0	NULL	0	1	1	2	16	1	7	24	0	0
63	0	0	4	1	5	1	1	0	0	1	0	3	0	NULL	0	1	1	1	16	1	7	33	0	0
72	0	0	4	0	0	1	1	0	0	1	0	4	0	NULL	0	1	1	1	16	1	10	27	0	0
78	1	0	4	0	0	0	0	0	0	1	0	4	0	NULL	0	1	1	2	16	1	10	31	0	0
90	0	0	4	0	0	0	0	0	0	1	0	4	0	NULL	0	1	1	2	16	1	4	31	0	0
82	1	0	5	0	0	1	1	0	0	1	0	3	0	NULL	0	1	1	2	16	1	14	57	0	0
65	1	0	6	0	0	0	0	0	0	1	0	4	0	NULL	0	1	1	1	16	1	10	17	0	0
86	1	0	8	0	0	1	1	0	0	1	0	4	0	NULL	0	1	1	1	16	1	7	29	0	0
74	1	0	9	1	1	1	1	0	0	1	0	3	0	NULL	0	1	1	2	16	1	8	26	0	0
80	0	0	9	1	1	1	1	0	0	1	0	4	0	NULL	0	1	1	1	16	1	10	30	0	0
75	1	0	11	0	0	0	0	0	0	1	0	4	0	NULL	0	1	1	3	16	1	16	41	0	0
82	1	0	12	0	0	1	1	0	0	1	0	4	0	NULL	0	1	1	2	16	1	10	26	0	0
75	1	0	12	1	5	1	1	0	0	1	0	3	0	NULL	0	1	1	2	16	1	5	48	0	0
56	1	0	3	0	0	1	1	0	0	1	0	4	0	NULL	0	1	1	1	16	1	7	23	0	0
91	0	0	9	0	0	0	0	0	0	1	1	5	0	NULL	0	1	1	3	16	1	8	31	0	0
87	0	0	11	0	0	0	0	0	0	1	0	4	0	NULL	0	1	1	2	16	1	9	33	0	0
89	1	0	8	1	5	0	0	0	0	1	0	3	0	NULL	0	1	1	2	16	1	10	37	1	0
67	1	0	5	0	0	1	1	0	0	1	0	3	0	NULL	0	1	1	3	16	1	8	36	0	0
75	0	0	1	0	0	1	1	0	0	1	0	4	0	NULL	0	1	1	2	16	1	9	29	0	0
58	1	0	11	0	0	1	1	0	0	1	0	4	0	NULL	0	1	1	1	16	1	10	36	0	0
71	0	0	3	0	0	1	1	1	0	1	0	4	0	NULL	0	1	1	3	16	1	7	31	0	0
81	1	0	4	0	0	1	1	0	0	1	0	4	0	NULL	0	1	1	1	16	1	8	22	0	0
89	0	0	1	1	1	0	0	0	0	1	0	3	0	NULL	0	1	1	2	16	1	10	23	0	0
80	0	0	11	0	0	1	1	0	0	1	0	4	0	NULL	0	1	1	2	16	1	7	21	0	0
81	1	0	12	0	0	1	1	0	0	1	0	4	0	NULL	0	1	1	4	16	1	11	47	0	0
95	0	0	10	0	0	1	1	0	0	1	0	4	0	NULL	0	1	1	2	16	1	5	32	1	0
87	1	0	11	0	0	1	1	0	0	1	0	4	0	NULL	0	1	1	1	16	1	12	32	0	0
84	0	0	11	0	0	1	1	0	0	1	0	4	0	NULL	0	1	1	2	16	1	8	38	1	0
74	1	0	1	0	0	1	1	0	0	1	0	4	0	NULL	0	1	1	2	16	1	8	25	0	0
78	1	0	10	0	0	1	1	0	0	1	0	4	0	NULL	0	1	1	4	16	1	7	50	0	0
74	1	0	3	0	0	1	1	0	0	1	0	4	0	NULL	0	1	1	1	16	1	9	42	0	0
89	1	0	5	0	0	0	0	0	0	1	0	4	0	NULL	0	1	1	2	16	1	7	31	0	0
76	1	0	1	0	0	0	0	0	0	1	0	4	0	NULL	0	1	1	1	16	1	8	22	0	0
87	1	0	11	1	8	0	0	0	0	1	0	4	0	NULL	0	1	1	2	16	1	8	32	0	0
68	0	0	5	0	0	0	0	0	0	1	0	3	0	NULL	0	1	1	2	16	1	8	36	1	0
85	0	0	12	1	1	0	0	0	0	1	0	3	0	NULL	0	1	1	3	16	1	5	36	0	0
94	0	0	3	0	0	1	1	1	0	1	0	4	0	NULL	0	1	1	3	16	1	10	34	0	0
87	0	0	1	0	0	1	1	0	0	1	0	4	0	NULL	0	1	1	1	16	1	8	30	0	0
89	1	0	3	0	0	0	0	0	0	1	0	4	0	NULL	0	1	1	1	16	1	5	23	0	0
71	0	0	5	0	0	0	0	0	0	1	0	4	0	NULL	0	1	1	1	16	1	10	20	0	0
83	1	0	8	0	0	0	0	0	0	1	0	4	0	NULL	0	1	1	1	16	1	12	26	0	0
82	1	0	12	0	0	0	0	0	0	1	0	4	0	NULL	0	1	1	2	16	1	4	46	0	0
72	1	0	5	0	0	1	1	0	0	1	0	4	0	NULL	0	1	1	2	16	0	8	32	0	0
73	0	0	6	0	0	0	0	0	0	1	0	4	0	NULL	0	1	1	2	16	1	11	27	0	0
69	0	0	6	0	0	0	0	0	0	1	0	4	0	NULL	0	1	1	2	16	1	10	41	0	0
73	1	0	1	0	0	0	0	0	0	1	0	4	0	NULL	0	1	1	1	16	1	8	30	0	0
87	0	0	7	0	0	1	1	0	0	1	0	4	0	NULL	0	1	1	2	16	1	8	26	0	0
84	1	0	3	0	0	1	1	0	0	1	0	4	0	NULL	0	1	1	2	16	0	19	28	0	0
66	1	0	12	0	0	0	0	0	0	1	1	4	0	NULL	0	1	1	1	16	1	0	26	0	0
79	0	0	12	1	5	1	1	1	2	1	0	3	0	NULL	0	1	1	2	16	1	10	24	0	0
78	1	0	3	0	0	0	0	0	0	1	0	4	0	NULL	0	1	1	1	16	1	8	19	0	0
44	1	0	9	0	0	1	1	0	0	1	0	4	0	NULL	0	1	1	2	16	1	10	41	0	0
71	0	0	4	0	0	0	0	0	0	1	0	4	0	NULL	0	1	1	3	16	1	11	29	0	0
85	1	0	12	0	0	1	1	0	0	1	0	4	0	NULL	0	1	1	1	16	1	11	22	0	0
80	1	0	7	1	1	0	0	0	0	1	0	4	0	NULL	0	1	1	1	16	1	8	28	0	0
86	1	0	1	0	0	0	0	0	0	1	0	4	0	NULL	0	1	1	1	16	1	12	30	0	0
79	1	0	12	0	0	1	1	0	0	1	0	3	0	NULL	0	1	1	1	16	1	9	22	1	0
87	1	0	8	0	0	1	1	0	0	1	0	4	0	NULL	0	1	1	1	16	1	7	24	0	0
85	0	0	3	0	0	0	0	0	0	1	0	4	0	NULL	0	1	1	1	16	1	8	32	0	0
75	1	0	11	1	1	0	0	0	0	1	0	3	0	NULL	0	1	1	3	16	1	10	50	0	0
70	1	0	6	0	0	1	1	0	0	1	0	4	0	NULL	0	1	1	1	16	1	10	40	0	0
66	0	0	6	1	2	1	1	0	0	1	1	4	0	NULL	0	1	1	3	16	1	10	32	0	0
88	1	0	7	0	0	0	0	0	0	1	0	4	0	NULL	0	1	1	1	16	1	10	34	0	0
87	1	0	11	1	1	1	1	0	0	1	0	3	0	NULL	0	1	1	1	16	1	15	26	0	0
88	0	0	1	1	5	1	1	0	1	1	0	4	0	NULL	0	1	1	1	16	1	18	36	0	0
86	1	0	8	0	0	0	0	0	0	1	0	5	0	NULL	0	1	1	2	16	1	21	63	0	0
91	0	1	3	0	0	0	0	0	0	1	0	4	1	20	2	1	1	1	17	1	9	25	0	0
58	0	1	2	1	8	0	0	0	0	1	0	5	1	22	1	1	1	1	17	1	7	23	0	0
77	1	1	4	0	0	0	0	0	0	1	0	4	1	23	1	1	1	1	17	1	6	32	0	0
95	0	1	4	1	5	1	1	0	0	1	0	3	1	25	1	1	1	2	17	1	9	35	0	0
49	0	0	4	1	1	1	1	0	0	1	0	1	1	0	4	1	1	1	17	0	11	29	1	0
65	1	1	2	1	1	1	1	1	0	1	0	1	1	1	2	1	1	2	17	1	5	30	0	0
60	1	1	3	1	3	1	1	0	0	1	0	1	1	1	1	1	1	3	17	1	9	34	0	0
85	1	1	1	1	1	0	0	0	0	1	0	1	1	1	2	1	1	1	17	1	9	24	0	0
87	1	0	2	1	5	1	1	0	0	1	0	1	1	1	3	1	1	3	17	1	9	37	1	0
80	1	0	8	0	0	1	1	0	0	1	0	1	1	1	3	1	1	1	17	1	7	33	0	0
97	0	1	5	0	0	0	0	0	0	1	0	1	1	2	4	1	1	3	17	1	11	38	0	0
62	1	1	7	0	0	0	0	0	0	1	0	1	1	2	2	1	1	1	17	1	11	27	0	0
70	1	1	7	0	0	0	0	0	0	1	0	1	1	2	1	1	1	1	17	1	15	24	0	0
83	1	0	9	1	1	0	0	0	0	1	0	1	1	2	8	1	1	1	17	1	12	32	0	0
37	1	0	11	1	7	0	0	0	0	1	0	1	1	2	2	1	1	2	17	1	12	28	0	0
83	1	0	11	1	5	0	0	0	0	1	0	1	1	2	4	1	1	1	17	1	5	39	0	0
75	1	0	3	0	0	0	0	0	0	1	0	1	1	2	2	1	1	2	17	1	9	34	0	0
69	1	0	8	1	1	1	1	0	0	1	1	1	1	2	10	1	1	3	17	0	7	44	0	0
68	1	0	7	1	1	0	0	0	0	1	0	1	1	4	1	1	1	1	17	1	7	32	0	0
65	1	1	2	0	0	0	0	0	0	1	0	1	1	5	3	1	1	1	17	1	10	35	1	0
82	0	1	4	1	8	0	0	0	0	1	1	1	1	10	2	0	1	2	17	1	6	26	0	0
84	0	1	2	1	8	0	0	0	0	1	0	5	0	NULL	0	1	1	1	17	1	10	24	1	0
95	0	1	3	0	0	1	1	0	0	1	0	3	0	NULL	0	1	1	1	17	1	8	20	0	0
66	1	1	5	1	2	0	0	0	0	1	0	3	0	NULL	0	1	1	1	17	1	4	25	0	0
63	1	1	5	1	3	1	1	0	0	1	0	3	0	NULL	0	1	1	1	17	1	9	28	0	0
85	1	1	7	0	0	0	0	0	0	1	0	4	0	NULL	0	1	1	1	17	1	7	33	0	0
58	1	1	8	0	0	1	1	0	0	1	0	4	0	NULL	0	1	1	2	17	1	12	24	0	0
98	0	1	9	1	3	1	1	0	0	1	0	3	0	NULL	0	1	1	1	17	1	8	20	0	0
89	1	1	12	1	5	1	1	1	1	1	0	3	0	NULL	0	1	1	2	17	1	8	33	1	0
81	0	1	12	1	8	0	0	0	0	1	0	3	0	NULL	0	1	1	1	17	1	9	24	0	0
86	1	1	1	0	0	0	0	0	0	1	0	4	0	NULL	0	1	1	1	17	1	5	21	0	0
92	0	1	1	0	0	1	1	1	0	1	0	4	0	NULL	0	1	1	1	17	1	8	45	0	0
68	1	1	2	1	1	0	0	0	0	1	0	3	0	NULL	0	1	1	2	17	1	6	39	0	0
85	1	1	2	1	1	0	0	0	0	1	0	4	0	NULL	0	1	1	1	17	1	27	34	0	0
88	0	1	2	1	1	0	0	0	0	1	0	4	0	NULL	0	1	1	1	17	1	10	42	1	0
80	1	1	6	1	1	0	0	0	0	1	0	4	0	NULL	0	1	1	3	17	1	14	42	0	0
92	0	1	7	1	8	0	0	0	0	1	0	4	0	NULL	0	1	1	3	17	1	15	33	0	0
71	1	1	11	1	2	1	1	0	0	1	0	3	0	NULL	0	0	1	2	17	1	7	27	0	0
89	0	1	11	1	1	1	1	0	0	1	0	4	0	NULL	0	1	1	2	17	1	7	26	0	0
62	1	1	12	0	0	0	0	0	0	1	0	3	0	NULL	0	1	1	1	17	1	7	26	0	0
75	1	1	12	0	0	0	0	0	0	1	0	4	0	NULL	0	1	1	2	17	1	11	25	0	0
77	1	1	1	0	0	0	0	0	0	1	0	4	0	NULL	0	1	1	2	17	1	6	28	0	0
72	1	1	1	1	1	0	0	0	0	1	0	4	0	NULL	0	1	1	1	17	1	8	22	0	0
66	1	1	2	1	5	1	1	0	1	1	0	4	0	NULL	0	1	1	1	17	1	6	20	0	0
51	1	1	6	0	0	0	0	0	0	1	0	4	0	NULL	0	1	1	3	17	1	5	39	0	0
88	1	1	7	0	0	0	0	0	0	1	0	4	0	NULL	0	1	1	1	17	1	7	24	0	0
76	1	1	8	0	0	1	1	0	0	1	0	4	0	NULL	0	1	1	1	17	1	8	29	0	0
47	1	1	8	0	0	0	0	0	0	1	0	4	0	NULL	0	1	1	2	17	1	10	29	0	0
71	0	1	12	0	0	0	0	0	0	1	0	4	0	NULL	0	1	1	2	17	1	8	28	0	0
71	0	1	12	0	0	1	1	0	0	1	0	4	0	NULL	0	1	1	1	17	1	7	41	0	0
70	0	1	1	0	0	1	1	0	0	1	1	3	0	NULL	0	0	1	1	17	1	6	20	0	0
85	1	1	2	0	0	1	1	0	0	1	1	4	0	NULL	0	1	1	3	17	1	7	35	0	0
93	0	1	2	0	0	1	1	0	0	1	0	3	0	NULL	0	1	1	1	17	1	10	28	0	0
96	1	1	3	0	0	1	1	0	0	1	0	3	0	NULL	0	1	1	2	17	1	3	52	0	0
77	0	1	3	0	0	0	0	0	0	1	0	4	0	NULL	0	1	1	1	17	1	4	30	0	0
71	0	1	3	0	0	1	1	0	0	1	0	4	0	NULL	0	1	1	1	17	1	7	21	0	0
91	1	1	3	0	0	1	1	0	0	1	0	4	0	NULL	0	1	1	1	17	1	6	36	0	0
70	0	1	4	0	0	0	0	0	0	1	0	4	0	NULL	0	1	1	2	17	1	10	28	1	0
88	1	1	4	0	0	0	0	0	0	1	0	4	0	NULL	0	1	1	1	17	1	9	26	0	0
83	1	1	4	0	0	0	0	0	0	1	0	3	0	NULL	0	1	1	1	17	1	9	19	0	0
80	1	1	5	1	5	1	1	0	0	1	0	4	0	NULL	0	1	1	1	17	1	10	23	1	0
57	1	1	5	1	1	1	1	0	0	1	1	4	0	NULL	0	0	1	1	17	1	10	21	0	0
87	1	1	10	0	0	0	0	0	0	1	0	4	0	NULL	0	1	1	2	17	1	6	24	0	0
89	0	1	11	1	5	1	1	1	0	1	0	3	0	NULL	0	1	1	1	17	1	7	23	0	0
52	1	1	12	0	0	0	0	0	0	1	0	4	0	NULL	0	1	1	1	17	1	10	32	0	0
90	1	1	12	0	0	1	1	0	0	1	1	4	0	NULL	0	1	1	1	17	1	7	27	0	0
81	1	1	1	1	5	1	1	0	0	1	0	3	0	NULL	0	1	1	2	17	1	10	25	0	0
64	1	1	2	1	1	0	0	0	0	1	0	3	0	NULL	0	1	1	1	17	1	9	24	1	0
76	1	1	2	1	5	1	1	0	0	1	0	3	0	NULL	0	1	1	1	17	1	6	23	1	0
75	0	1	4	1	8	0	0	0	0	1	0	4	0	NULL	0	1	1	2	17	1	11	29	0	0
79	1	1	5	0	0	0	0	0	0	1	0	4	0	NULL	0	1	1	2	17	1	9	23	0	0
82	1	1	5	0	0	1	1	0	0	1	0	4	0	NULL	0	1	1	1	17	0	5	28	0	0
84	1	1	7	0	0	1	1	0	0	1	0	4	0	NULL	0	1	1	1	17	1	8	48	0	0
85	1	1	8	0	0	1	1	0	0	1	0	4	0	NULL	0	1	1	2	17	0	8	30	0	0
78	1	1	10	0	0	0	0	0	0	1	0	4	0	NULL	0	1	1	1	17	1	16	33	0	0
73	0	1	11	0	0	1	1	1	0	1	0	4	0	NULL	0	1	1	1	17	1	9	27	0	0
82	0	1	12	0	0	1	1	0	0	1	0	4	0	NULL	0	1	1	1	17	1	8	46	0	0
87	0	1	12	0	0	0	0	0	0	1	0	4	0	NULL	0	1	1	2	17	1	8	33	0	0
90	1	0	1	0	0	0	0	0	0	1	0	4	0	NULL	0	1	1	1	17	1	9	32	0	0
85	1	0	2	0	0	1	1	0	0	1	0	4	0	NULL	0	1	1	1	17	1	7	34	0	0
95	0	0	3	0	0	1	1	0	0	0	1	4	0	NULL	0	1	1	1	17	1	6	23	0	0
74	1	0	4	0	0	0	0	0	0	1	0	4	0	NULL	0	1	1	2	17	1	8	27	0	0
89	0	0	4	0	0	0	0	0	0	1	0	4	0	NULL	0	1	1	1	17	1	7	19	0	0
89	1	0	5	0	0	0	0	0	0	1	0	4	0	NULL	0	1	1	1	17	0	10	24	0	0
94	1	0	11	1	5	1	1	0	0	1	0	4	0	NULL	0	1	1	5	17	1	7	42	0	0
68	0	0	12	0	0	0	0	0	0	1	0	4	0	NULL	0	1	1	2	17	1	11	34	0	0
70	1	0	3	1	1	0	0	0	0	1	0	3	0	NULL	0	1	1	2	17	1	7	28	0	0
90	0	0	10	0	0	1	1	0	0	1	0	4	0	NULL	0	1	1	3	17	1	7	30	0	0
90	1	0	11	0	0	1	1	0	0	1	0	4	0	NULL	0	1	1	2	17	1	7	51	0	0
56	1	0	7	1	3	1	1	0	1	1	0	3	0	NULL	0	1	1	2	17	1	6	27	1	0
66	1	0	11	0	0	0	0	0	0	1	0	4	0	NULL	0	1	1	2	17	1	7	28	0	0
74	1	0	12	1	1	1	1	0	0	1	0	5	0	NULL	0	1	1	2	17	1	8	27	1	1
72	0	0	1	0	0	0	0	0	0	1	0	4	0	NULL	0	1	1	1	17	1	3	19	0	0
85	1	0	3	0	0	0	0	0	0	1	0	4	0	NULL	0	1	1	2	17	1	8	31	0	0
88	1	0	7	0	0	1	1	0	0	1	0	4	0	NULL	0	1	1	1	17	1	12	24	0	0
69	0	0	8	0	0	1	1	0	0	1	0	4	0	NULL	0	0	1	2	17	1	6	24	0	0
76	1	0	4	0	0	1	1	0	0	1	0	4	0	NULL	0	1	1	1	17	1	6	31	0	0
85	1	0	4	1	1	0	0	0	0	1	0	4	0	NULL	0	1	1	3	17	1	9	39	0	0
89	1	0	4	0	0	1	1	0	0	1	0	4	0	NULL	0	1	1	4	17	1	17	49	0	0
66	1	0	1	1	4	1	1	0	0	1	0	3	0	NULL	0	1	1	5	17	1	10	42	0	0
81	0	0	10	0	0	1	1	0	0	1	0	4	0	NULL	0	1	1	3	17	1	12	30	0	0
73	1	0	1	1	1	0	0	0	0	1	0	4	0	NULL	0	1	1	2	17	1	12	43	0	0
90	1	0	11	0	0	1	1	0	0	1	0	4	0	NULL	0	1	1	2	17	1	9	47	0	0
87	0	0	12	0	0	0	0	0	0	1	1	4	0	NULL	0	1	1	1	17	1	7	46	0	0
90	1	0	11	0	0	0	0	0	0	1	0	3	0	NULL	0	1	1	2	17	1	8	26	1	0
84	0	0	11	1	1	0	0	0	0	1	0	3	0	NULL	0	1	1	2	17	1	10	39	0	0
68	1	0	11	1	1	1	1	0	0	1	0	4	0	NULL	0	1	1	1	17	1	5	36	1	0
81	0	0	1	1	1	0	0	0	0	1	0	3	0	NULL	0	1	1	1	17	1	5	20	0	0
72	0	0	2	1	1	0	0	0	0	1	0	4	0	NULL	0	1	1	1	17	1	11	22	0	0
67	1	0	8	1	3	0	0	0	0	1	0	3	0	NULL	0	1	1	1	17	1	7	21	0	0
72	1	0	12	0	0	0	0	0	0	1	0	4	0	NULL	0	1	1	1	17	1	8	27	0	0
56	0	0	3	0	0	1	1	0	0	1	0	4	0	NULL	0	1	1	1	17	0	5	19	0	0
81	0	0	1	0	0	1	1	0	0	1	0	4	0	NULL	0	1	1	3	17	1	7	29	0	0
89	0	0	6	1	5	1	1	0	0	1	0	5	0	NULL	0	1	1	1	17	1	7	34	0	0
85	0	0	8	1	1	0	0	0	0	1	0	5	0	NULL	0	1	1	3	17	1	7	30	0	0
93	1	0	1	0	0	0	0	0	0	1	0	4	0	NULL	0	1	1	1	17	1	11	23	0	0
80	1	0	1	0	0	1	1	0	0	1	0	4	0	NULL	0	1	1	5	17	1	11	71	0	0
98	0	0	10	1	5	1	1	1	0	1	0	2	0	NULL	0	1	1	1	17	1	6	28	0	0
85	0	0	7	0	0	1	1	0	0	1	0	4	0	NULL	0	1	1	2	17	0	11	31	0	0
[truncated: 6,275 more rows]
