# Supplementary material for: Visual assessment of interactions among resuscitation activity factors in out-of-hospital cardiopulmonary arrest using a machine learning model
Source: PLoS One. 2022 Sep 6;17(9):e0273787. doi: 10.1371/journal.pone.0273787 (PMC9447882; doi:10.1371/journal.pone.0273787)
Supplement: S2 Table — (XLSX) [file pone.0273787.s004.xlsx]

## Sheet: Sheet1
	Variables	Processing	Details
	Age	Normalised
	Sex (Male)	Binary value	0 or 1
	Guideline, 2010 or 2015	Binary value	0 or 1
	Month of occurrence	Expressed using sine and cosine
	Witnessed arrest	Binary value	0 or 1
	Type of witness	One-hot encoding	0–8
	Bystander CPR	Binary value	0 or 1
	Bystander compressions only	Tri-value	0 or 1 or 2
	Bystander compressions and ventilations	Tri-value	0 or 1 or 2
	AED use by bystander	Tri-value	0 or 1 or 2
	EMS with emergency lifesaver	Binary value	0 or 1
	EMS with medical doctor	Binary value	0 or 1
	First monitored rhythm	One-hot encoding	(1–5)
	Defibrillation	Binary value	0 or 1
	Time from contact to first defibrillation	One-hot encoding	No intervention is the new encoding.
	Frequency of prehospital defibrillation	Normalised	(0–10)
	Routes of medication administration	Binary value	0 or 1
	Adrenaline	Binary value	0 or 1
	Time from contact with patients by EMS to adrenalin	One-hot encoding	No intervention is the new encoding.
	Frequency of prehospital adrenaline	Normalised	(0–5)
	Advanced airway management	Binary value	0 or 1
	Time from call to contact with patients by EMS (minute)	Continuous value	(0–56)
	Time from contact by EMS to hospital arrival (minute)	Continuous value	(6–197)
	ROSC during transport	Binary value	0 or 1
	CPC 1 or 2	Binary value	0 or 1
	EMS: emergency medical services; ROSC: return of spontaneous circulation; CPC: cerebral performance category
